# Supplementary material for: The Complex FtBBX22 and FtHY5 Positively Regulates Light-Induced Anthocyanin Accumulation by Activating FtMYB42 in Tartary Buckwheat Sprouts
Source: Int J Mol Sci. 2024 Jul 31;25(15):8376. doi: 10.3390/ijms25158376 (PMC11313212; doi:10.3390/ijms25158376)
Supplement: Supplementary file 1 [file ijms-25-08376-s001.zip › Supplementary files.xlsx]

## Sheet: Table S1
Table S1. The primers used in the present work.
Primer names	Forward（5’-3’）	Reverse（3’-5’）	Usage
FtPinG0002935500.01	CTGAACTGGAATGGAGGG	CACCTTGTTGGGTCTGCT	qRT-PCR
FtPinG0003544400.01	ACAGGTGGTCACTCATAGCC	AACTGGGTCACTTTCGGT
FtPinG0005329600.01	GGGATTATTCTTGCTTTACCT	CTGTCCACCTTTCTCACTCA
FtPinG0001351300.01	ACCAACAGCGACCACCTCAC	ACATCCAACGACAATGCCTC
FtPinG0002106500.01	GACTACAAACTCTGGCATCG	CCACGGACACTACGAGAACA
FtPinG0003701500.01	CTCAAACGACCATACCAGAC	GGGATGAACTTGCCAGAA
FtPinG0003710800.01	GAAGGAAAGAAGACGACTGG	CAACACTACGCATGACGATG
FtPinG0006832300.01	GGCAATGAAAGAATGGGG	GAAGCAGCCTTGTTGGTAGA
FtPinG0006907100.01	GAGGGACCGGAGTTGATGGA	TGGGGACAAGGATGGTGAGT
FtPinG0007896600.01	GTTATCCCGAGTTTGATGACCG	CCTTCTCCGCTACAAAGATGTG
FtPinG0008631700.01	GCATCGTTCATCCCTTCA	CCCACTTCCCACTATCCA
FtPinG0003140500.01	TGAGTCATAAGGCTGTCGG	AGCGTCCAAATCTCCATC
FtActin	TGTGACAATGGAACTGGAATGG	TGCTGACTATACCGTGCTCAA
NtCHS	TTGTTCGAGCTTGTCTCTGC	AGCCCAGGAACATCTTTGAG
NtCHI	GTCAGGCCATTGAAAAGCTC	CTAATCGTCAATGCCCCAAC
NtF3H	CAAGGCATGTGTGGATATGG	TGTGTCGTTTCAGTCCAAGG
NtDFR	AACCAACAGTCAGGGGAATG	TTGGACATCGACAGTTCCAG
NtANS	TGGCGTTGAAGCTCATACTG	GGAATTAGGCACACACTTTGC
NtUFGT	GAGTGCATTGGATGCCTTTT	CCAGCTCCATTAGGTCCTTG
NtActin	CAAGGAAATCACCGCTTTGG	AAGGGATGCGAGGATGGA
FtBBX22-1	gctttcgcgagctcggtaccATGAAGATTCAGTGCAACGT	cccttgctcaccatggatccgaagACATATCTCAGGGACGAAAGC	Subcellular localization
FtHY5-1	gctttcgcgagctcggtaccATGTCCCTTCTTCCTCGAG	cccttgctcaccatggatccgaagTGCCTTCGTCTCCGCAGATT
FtMYB42-1	gctttcgcgagctcggtaccATGGGAAGAAAGCCTTGCTG	cccttgctcaccatggatccgaagATGCTCTTCTGAGTTCAGAA
FtBBX22-2	attcgagctcggtacccgggATGAAGATTCAGTGCAACGT	ctctctagaggatccccgggTCAACATATCTCAGGGACGAA	Overexpression
FtHY5-2	attcgagctcggtacccgggATGTCCCTTCTTCCTCGAG	ctctctagaggatccccgggTCATGCCTTCGTCTCCGCAG
FtMYB42-2	attcgagctcggtacccgggATGGGAAGAAAGCCTTGCTG	ctctctagaggatccccgggTCAATgCTCTTCTgAgTTC
proFtDFR	gactcactatagggcgaattcTGGGACATAATAAAAGTCTCT	gattcgcgaacgcgtgagctcTTGATTTGGGTTAAGTGAGA	Yeast one-hybrid and yeast two-hybrid
proFtMYB42	gactcactatagggcgaattcTTCTTCCCATACTTTCGGAT	gattcgcgaacgcgtgagctcACAATCCAAATCTCCTATAGC
FtBBX22-3	ccatggaggccagtgaattcATGAAGATTCAGTGCAACGT	tgcagctcgagctcggatccctagaagTCAACATATCTCAGGGACGAA
FtMYB42-3	ccatggaggccagtgaattcATGGGAAGAAAGCCTTGCTG	tgcagctcgagctcggatccctagaagTCAATGCTCTTCTGAGTTC
FtHY5-3	tggccatggaggccgaattcATGTCCCTTCTTCCTCGAG	cgctgcaggtcgacgggatccTCATGCCTTCGTCTCCGCAG
FtBBX22-4	gagaacacgggggactctagaATGAAGATTCAGTGCAACGTCTGC	gtacatcccgggagcggtaccACATATCTCAGGGACGAAAGCTG	BiFC
FtHY5-4	gagaacacgggggactctagaATGTCCCTTCTTCCTCGAG	ctccatcccgggagcggtaccTGCCTTCGTCTCCGCAGATTC
Note: lowercase letters are homologous arm sequences in homologous recombination.

## Sheet: Table S2
Table S2. Summary of the RNA-seq data among different samples.
Samples	Total Read pairs	Clean base (bp)	Q20 (%)	Q30 (%)	GC Content (%)	Total mapped reads	Uniq mapped reads	Multiple mapped reads
L1	20533083	6159924900	97.5	92.5	47	18399152	17841232	557920
						-0.8961	-0.8689	-0.0272
L2	22756786	6827035800	97.5	92.7	47.1	20173134	19609751	563383
						-0.8865	-0.8617	-0.0248
L3	20990622	6297186600	97.4	92.8	47.3	18437301	17368239	1069062
						-0.8784	-0.8274	-0.0509
D1	19349321	5804796300	97.3	92.6	46.7	16883645	16341308	542337
						-0.8726	-0.8445	-0.028
D2	22934103	6880230900	97.5	93	46.6	20421785	19373588	1048197
						-0.8905	-0.8448	-0.0457
D3	20344087	6103226100	97.6	93	46.6	18057878	17631841	426037
						-0.8876	-0.8667	-0.0209
Note: L, sprouts under light treatment, and D, sprouts under dark treatment.

## Sheet: Table S3
Table S3. Summary of the gene expression levels by FPKM values.
Sample	Total Gene	Expressed Gene	0	0~1	1~3	3~15	15~60	>60
L1	35862	24792	11,070 (30.87%)	2,355 (6.57%)	2,919 (8.14%)	7,742 (21.59%)	8,121 (22.65%)	3,655 (10.19%)
L2	35862	25193	10,669 (29.75%)	2,731 (7.62%)	3,011 (8.40%)	7,525 (20.98%)	7,986 (22.27%)	3,940 (10.99%)
L3	35862	25380	10,482 (29.23%)	2,825 (7.88%)	3,098 (8.64%)	7,659 (21.36%)	7,925 (22.10%)	3,873 (10.80%)
D1	35862	25317	10,545 (29.40%)	2,432 (6.78%)	2,896 (8.08%)	7,722 (21.53%)	8,104 (22.60%)	4,163 (11.61%)
D2	35862	24777	11,085 (30.91%)	2,476 (6.90%)	2,801 (7.81%)	7,437 (20.74%)	7,939 (22.14%)	4,124 (11.50%)
D3	35862	24776	11,086 (30.91%)	2,003 (5.59%)	2,652 (7.40%)	7,452 (20.78%)	8,198 (22.86%)	4,471 (12.47%)

## Sheet: Table S4
Table S4. The information of DEGs.
GeneID	Length	D1	D2	D3	L1	L2	L3	D (mean)	L (mean)	FC (D/L)	Pvalue	FDR	NR_def	GO_ID	GO_term	KO_ID	KO_gene	Hyperlink	KEGG Pathway	Pathway ID	Kog_Annotation	Swiss-Prot_Id	Swiss-Prot_Annotation
FtPinG0001975400.01	534	16.11	23.85	10.11	70.67	93.44	57.29	16.69	73.8	0.226152	1.08e-09	4.19e-08	KMT02684.1 hypothetical protein BVRB_9g203610 [Beta vulgaris subsp. vulgaris];ATP-dependent Clp protease adapter protein CLPS1, chloroplastic [Beta vulgaris subsp. vulgaris] &gt	GO:0030163	protein catabolic process	-	-	-	-	-	-	ATP-dependent	ATP-dependent Clp protease adapter protein ClpS OS=Gloeobacter violaceus (strain PCC 7421) GN=clpS PE=3 SV=1
FtPinG0008667500.01	1318	7	7.46	9.21	20.55	19.23	17.82	7.89	19.2	0.410938	2.88e-09	1.05e-07	protein SOVF_054870 [Spinacia oleracea]	GO:0016021;GO:0016020	integral component of membrane;membrane	-	-	-	-	-	-	-	-
FtPinG0001171700.01	666	26.24	17.41	23.75	4.01	6.81	7.86	22.4667	6.22667	3.60814	4.53e-05	0.000665955	probable transmembrane ascorbate ferrireductase 3 [Beta vulgaris subsp. vulgaris] &gt;KMT06600.1 hypothetical protein BVRB_7g157680 [Beta vulgaris subsp. vulgaris]	GO:0016021;GO:0055114;GO:0016020	integral component of membrane;oxidation-reduction process;membrane	K08360	CYB561	http://www.genome.jp/dbget-bin/www_bget?ko:K08360	-	-	-	Probable	Probable transmembrane ascorbate ferrireductase 3 OS=Arabidopsis thaliana GN=CYB561C PE=2 SV=1
FtPinG0006087400.01	648	27.72	43.23	35.49	110.87	100.38	83.09	35.48	98.1133	0.361623	3.09e-10	1.3e-08	KMT00004.1 hypothetical protein BVRB_1g018400 [Beta vulgaris subsp. vulgaris];probable plastid-lipid-associated protein 11 isoform X1 [Beta vulgaris subsp. vulgaris] &gt	-	-	-	-	-	-	-	-	Probable	Probable plastid-lipid-associated protein 11 OS=Arabidopsis thaliana GN=PAP11 PE=2 SV=1
FtPinG0007576700.01	1398	26.35	28.5	48.1	7.13	5.48	14.09	34.3167	8.9	3.85581	1.93e-06	3.99e-05	KCW60677.1 hypothetical protein EUGRSUZ_H03408 [Eucalyptus grandis];ATP sulfurylase 1, chloroplastic [Eucalyptus grandis] &gt	GO:0005739;GO:0000103;GO:0004020;GO:0009507;GO:0009570;GO:0004781	mitochondrion;sulfate assimilation;adenylylsulfate kinase activity;chloroplast;chloroplast stroma;sulfate adenylyltransferase (ATP) activity	K13811	PAPSS	http://www.genome.jp/dbget-bin/www_bget?ko:K13811	Monobactam biosynthesis;Sulfur metabolism;Selenocompound metabolism;Purine metabolism	ko00261,ko00920,ko00450,ko00230	KOG0636(P)(ATP sulfurylase (sulfate adenylyltransferase))	ATP	ATP sulfurylase 1, chloroplastic OS=Arabidopsis thaliana GN=APS1 PE=1 SV=1
FtPinG0006543100.01	1143	8.44	10.69	6.65	24.65	24.14	13.02	8.59333	20.6033	0.417085	5.29e-05	0.000760941	uncharacterized protein LOC109009131 [Juglans regia]	GO:0016310;GO:0016301	phosphorylation;kinase activity	-	-	-	-	-	KOG2854(G)(Possible pfkB family carbohydrate kinase)	Uncharacterized	Uncharacterized sugar kinase slr0537 OS=Synechocystis sp. (strain PCC 6803 / Kazusa) GN=slr0537 PE=3 SV=1
FtPinG0005894400.01	4152	27.35	47.97	44.41	527.96	343.47	327.64	39.91	399.69	0.0998524	3.47e-39	2.92e-36	KMT15028.1 hypothetical protein BVRB_3g061530 [Beta vulgaris subsp. vulgaris];magnesium-chelatase subunit ChlH, chloroplastic [Beta vulgaris subsp. vulgaris] &gt	GO:0005739;GO:0016851;GO:0009507;GO:0015995;GO:0009058	mitochondrion;magnesium chelatase activity;chloroplast;chlorophyll biosynthetic process;biosynthetic process	K03403	chlH,bchH	http://www.genome.jp/dbget-bin/www_bget?ko:K03403	Porphyrin and chlorophyll metabolism	ko00860	-	Magnesium-chelatase	Magnesium-chelatase subunit ChlH, chloroplastic OS=Arabidopsis thaliana GN=CHLH PE=1 SV=1
FtPinG0000150000.01	909	14.75	19.95	22.3	2.13	5.27	6.43	19	4.61	4.12148	1.19e-05	0.000204856	uncharacterized protein LOC104897184 [Beta vulgaris subsp. vulgaris]	-	-	-	-	-	-	-	-	-	-
FtPinG0008575100.01	558	55.2	52.36	46.22	11.78	8.07	10.81	51.26	10.22	5.01566	7.45e-10	2.96e-08	protein CFOL_v3_27476 [Cephalotus follicularis]	GO:0016021;GO:0016020	integral component of membrane;membrane	-	-	-	-	-	-	-	-
FtPinG0007047000.01	1575	4.23	3.53	7.25	1.6	1.05	1.12	5.00333	1.25667	3.98143	0.000184761	0.00227576	pyruvate kinase 1, cytosolic [Eucalyptus grandis]	GO:0000287;GO:0016301;GO:0003824;GO:0016310;GO:0030955;GO:0016740;GO:0006096;GO:0004743	magnesium ion binding;kinase activity;catalytic activity;phosphorylation;potassium ion binding;transferase activity;glycolytic process;pyruvate kinase activity	K00873	PK,pyk	http://www.genome.jp/dbget-bin/www_bget?ko:K00873	Glycolysis / Gluconeogenesis;Pyruvate metabolism;Purine metabolism;Biosynthesis of amino acids;Carbon metabolism	ko00010,ko00620,ko00230,ko01230,ko01200	KOG2323(G)(Pyruvate kinase)	Pyruvate	Pyruvate kinase 1, cytosolic OS=Oryza sativa subsp. indica GN=OsI_35105 PE=3 SV=1
FtPinG0007664500.01	812	50.85	88	50.96	109.11	139.39	116.61	63.27	121.703	0.519871	4.1e-05	0.00060981	protein KK1_018674 [Cajanus cajan];psbP domain-containing protein 6, chloroplastic [Nelumbo nucifera]	GO:0015979;GO:0009654;GO:0009523;GO:0005509;GO:0019898	photosynthesis;photosystem II oxygen evolving complex;photosystem II;calcium ion binding;extrinsic component of membrane	-	-	-	-	-	-	PsbP	PsbP domain-containing protein 6, chloroplastic OS=Arabidopsis thaliana GN=PPD6 PE=1 SV=1
FtPinG0003658900.01	2455	12.8	11.75	14.6	30.04	24.77	28.42	13.05	27.7433	0.470383	7.35e-11	3.33e-09	serine/threonine-protein kinase CTR1 isoform X3 [Ziziphus jujuba]	GO:0004674;GO:0006468;GO:0004672;GO:0005524	protein serine/threonine kinase activity;protein phosphorylation;protein kinase activity;ATP binding	K14510	CTR1	http://www.genome.jp/dbget-bin/www_bget?ko:K14510	MAPK signaling pathway - plant;Plant hormone signal transduction	ko04016,ko04075	-	Serine/threonine-protein	Serine/threonine-protein kinase CTR1 OS=Arabidopsis thaliana GN=CTR1 PE=1 SV=1
FtPinG0002343100.01	1480	15.41	23.28	19.38	47.61	46.22	32.1	19.3567	41.9767	0.461129	4.96e-07	1.18e-05	ESR53886.1 hypothetical protein CICLE_v100200152mg, partial [Citrus clementina] &gt;KMT10760.1 hypothetical protein BVRB_5g114180 [Beta vulgaris subsp. vulgaris];LON peptidase N-terminal domain and RING finger protein 1 isoform X1 [Vigna angularis] &gt;ESR53887.1 hypothetical protein CICLE_v100200152mg, partial [Citrus clementina];LON peptidase N-terminal domain and RING finger protein 1 isoform …	GO:0004176;GO:0006508;GO:0008270;GO:0046872	ATP-dependent peptidase activity;proteolysis;zinc ion binding;metal ion binding	-	-	-	-	-	KOG4159(O)(Predicted E3 ubiquitin ligase);KOG2177(O)(Predicted E3 ubiquitin ligase)	LON;LON	LON peptidase N-terminal domain and RING finger protein 1 OS=Mus musculus GN=Lonrf1 PE=1 SV=2;LON peptidase N-terminal domain and RING finger protein 2 OS=Homo sapiens GN=LONRF2 PE=2 SV=3
FtPinG0001218600.01	1557	0	0	0	1.31	0.89	1.39	0	1.19667	0	4.72e-06	8.99e-05	protein VITISV_037882 [Vitis vinifera]	GO:0006810;GO:0016020;GO:0004970;GO:0006811;GO:0016021	transport;membrane;ionotropic glutamate receptor activity;ion transport;integral component of membrane	K05387	GRIP	http://www.genome.jp/dbget-bin/www_bget?ko:K05387	-	-	-	Glutamate	Glutamate receptor 2.3 OS=Arabidopsis thaliana GN=GLR2.3 PE=2 SV=1
FtPinG0003612400.01	651	1629.04	1885.25	1872.96	10166.5	10806.1	7106.8	1795.75	9359.8	0.191858	1.59e-37	1.14e-34	protein MANES_12G055600 [Manihot esculenta]	GO:0016021;GO:0016020;GO:0009538;GO:0015979;GO:0009522	integral component of membrane;membrane;photosystem I reaction center;photosynthesis;photosystem I	K02699	psaL	http://www.genome.jp/dbget-bin/www_bget?ko:K02699	Photosynthesis	ko00195	-	Photosystem	Photosystem I reaction center subunit XI, chloroplastic OS=Arabidopsis thaliana GN=PSAL PE=1 SV=2
FtPinG0009541700.01	1782	80.72	81.56	79.31	28.35	32.53	40.22	80.53	33.7	2.38961	7.45e-09	2.48e-07	probable auxin efflux carrier component 1c [Ipomoea nil]	GO:0009926;GO:0009925;GO:0010329;GO:0005737;GO:0009908;GO:0006810;GO:0016020;GO:0005783;GO:0010051;GO:0048364;GO:0055085;GO:0009793;GO:0048826;GO:0009734;GO:0048367;GO:0009506;GO:0045177;GO:0009505;GO:0016021;GO:0005886	auxin polar transport;basal plasma membrane;auxin efflux transmembrane transporter activity;cytoplasm;flower development;transport;membrane;endoplasmic reticulum;xylem and phloem pattern formation;root development;transmembrane transport;embryo development ending in seed dormancy;cotyledon morphogenesis;auxin-activated signaling pathway;shoot system development;plasmodesma;apical part of cell;pla…	K13947	PIN	http://www.genome.jp/dbget-bin/www_bget?ko:K13947	-	-	-	Auxin	Auxin efflux carrier component 1a OS=Oryza sativa subsp. japonica GN=PIN1A PE=2 SV=1
FtPinG0001509100.01	462	87.35	193.53	68.93	20.27	49.26	31.78	116.603	33.77	3.45287	0.000565767	0.00596366	chaperone protein dnaJ 8, chloroplastic [Gossypium arboreum] &gt;chaperone protein dnaJ 8, chloroplastic [Solanum tuberosum];KHG03513.1 Chaperone dnaJ 8, chloroplastic -like protein [Gossypium arboreum]	-	-	-	-	-	-	-	KOG0712(O)(Molecular chaperone (DnaJ superfamily))	Chaperone	Chaperone protein dnaJ 8, chloroplastic OS=Arabidopsis thaliana GN=ATJ8 PE=2 SV=1
FtPinG0008810800.01	429	21.51	12.36	12.44	0	0	0.55	15.4367	0.183333	84.2	1.66e-05	0.000273135	binding protein, putative [Ricinus communis]	GO:0008270;GO:0005622	zinc ion binding;intracellular	-	-	-	-	-	-	B-box	B-box domain protein 30 OS=Arabidopsis thaliana GN=MIP1A PE=1 SV=1
FtPinG0000973900.01	819	18.07	25.88	26.46	49.04	46.93	35.75	23.47	43.9067	0.534543	5.13e-05	0.000741469	uncharacterized protein LOC105628989 [Jatropha curcas]	-	-	-	-	-	-	-	-	-	-
FtPinG0006353200.01	762	647.76	730.49	577.9	7089.23	6784.98	4945.55	652.05	6273.25	0.103941	1.47e-61	4.66e-58	chlorophyll a-b binding protein 4, chloroplastic [Beta vulgaris subsp. vulgaris] &gt;KMT10798.1 hypothetical protein BVRB_5g114540 [Beta vulgaris subsp. vulgaris];CAE30280.1 chlorophyll a /b binding protein [Beta vulgaris] &gt	GO:0009535;GO:0046872;GO:0009765;GO:0018298;GO:0016021;GO:0016168;GO:0009522;GO:0015979;GO:0009507;GO:0016020;GO:0009579	chloroplast thylakoid membrane;metal ion binding;photosynthesis, light harvesting;protein-chromophore linkage;integral component of membrane;chlorophyll binding;photosystem I;photosynthesis;chloroplast;membrane;thylakoid	K08910	LHCA4	http://www.genome.jp/dbget-bin/www_bget?ko:K08910	Photosynthesis - antenna proteins	ko00196	-	Chlorophyll	Chlorophyll a-b binding protein P4, chloroplastic OS=Pisum sativum GN=lhcA-P4 PE=1 SV=1
FtPinG0005042100.01	2021	6.82	13.17	12.81	27.8	17.2	22.11	10.9333	22.37	0.48875	0.000184433	0.00227268	L-aspartate oxidase, chloroplastic-like isoform X1 [Juglans regia]	GO:0016491;GO:0055114;GO:0044318;GO:0019363;GO:0008734;GO:0009435;GO:0005737;GO:0009507	oxidoreductase activity;oxidation-reduction process;L-aspartate:fumarate oxidoreductase activity;pyridine nucleotide biosynthetic process;L-aspartate oxidase activity;NAD biosynthetic process;cytoplasm;chloroplast	K00278	nadB	http://www.genome.jp/dbget-bin/www_bget?ko:K00278	Alanine, aspartate and glutamate metabolism;Nicotinate and nicotinamide metabolism	ko00250,ko00760	KOG2403(C)(Succinate dehydrogenase, flavoprotein subunit)	L-aspartate	L-aspartate oxidase, chloroplastic OS=Arabidopsis thaliana GN=AO PE=1 SV=1
FtPinG0001498100.01	774	2.01	1.64	0.87	0	0	0	1.50667	0		0.00261851	0.0214405	FAS1 domain-containing protein SELMODRAFT_448915-like [Nelumbo nucifera]	-	-	-	-	-	-	-	-	-	-
FtPinG0008225900.01	948	47.99	13.92	43.08	6.97	7.34	13.81	34.9967	9.37333	3.73364	0.000142218	0.00182062	probable carboxylesterase 12 [Malus domestica]	GO:0008152;GO:0016787	metabolic process;hydrolase activity	-	-	-	-	-	KOG1515(V)(Arylacetamide deacetylase)	Probable	Probable carboxylesterase 2 OS=Arabidopsis thaliana GN=CXE2 PE=2 SV=1
FtPinG0007358700.01	1204	17.38	16.13	12.65	29.76	26.99	23.42	15.3867	26.7233	0.575776	9.3e-06	0.00016468	uncharacterized protein LOC104802275 [Tarenaya hassleriana];phosphatidylglycerophosphatase GEP4, mitochondrial isoform X1 [Arachis duranensis]	GO:0009507;GO:0016311;GO:0008610;GO:0003824;GO:0016791;GO:0016787;GO:0008962;GO:0005739	chloroplast;dephosphorylation;lipid biosynthetic process;catalytic activity;phosphatase activity;hydrolase activity;phosphatidylglycerophosphatase activity;mitochondrion	K01094	GEP4	http://www.genome.jp/dbget-bin/www_bget?ko:K01094	Glycerophospholipid metabolism	ko00564	-	Phosphatidylglycerophosphatase	Phosphatidylglycerophosphatase GEP4, mitochondrial OS=Saccharomyces cerevisiae (strain ATCC 204508 / S288c) GN=GEP4 PE=1 SV=1
FtPinG0009437200.01	339	335.04	458.75	214.95	1709.63	2892.59	1451.6	336.247	2017.94	0.166629	4.12e-16	3.73e-14	uncharacterized protein LOC8268448 [Ricinus communis] &gt;EEF48017.1 conserved hypothetical protein [Ricinus communis]	GO:0016021;GO:0009523;GO:0016020;GO:0015979	integral component of membrane;photosystem II;membrane;photosynthesis	-	-	-	-	-	-	-	-
FtPinG0000270200.01	1113	244.02	87.43	126.65	11.14	1.9	11.94	152.7	8.32667	18.3387	1.32e-06	2.86e-05	probable pectinesterase/pectinesterase inhibitor 17 isoform X1 [Ipomoea nil] &gt;XP_019189027.1 PREDICTED: probable pectinesterase/pectinesterase inhibitor 17 isoform X2 [Ipomoea nil]	GO:0046910;GO:0045330;GO:0071944;GO:0045490;GO:0071555;GO:0042545;GO:0005618;GO:0005576;GO:0016787;GO:0004857;GO:0030599	pectinesterase inhibitor activity;aspartyl esterase activity;cell periphery;pectin catabolic process;cell wall organization;cell wall modification;cell wall;extracellular region;hydrolase activity;enzyme inhibitor activity;pectinesterase activity	K01051	E3.1.1.11	http://www.genome.jp/dbget-bin/www_bget?ko:K01051	Pentose and glucuronate interconversions	ko00040	-	Pectinesterase	Pectinesterase 2 OS=Citrus sinensis GN=PECS-2.1 PE=2 SV=1
FtPinG0009795800.01	411	26.21	59.64	26.66	0	2.86	12.73	37.5033	5.19667	7.21681	0.00282926	0.0227756	xyloglucan endotransglucosylase/hydrolase protein 25, partial [Anthurium amnicola]	GO:0004553;GO:0005618;GO:0016740;GO:0016787;GO:0048046;GO:0005975;GO:0010411;GO:0016798;GO:0071555;GO:0042546;GO:0005576;GO:0008152;GO:0016762;GO:0006073	hydrolase activity, hydrolyzing O-glycosyl compounds;cell wall;transferase activity;hydrolase activity;apoplast;carbohydrate metabolic process;xyloglucan metabolic process;hydrolase activity, acting on glycosyl bonds;cell wall organization;cell wall biogenesis;extracellular region;metabolic process;xyloglucan:xyloglucosyl transferase activity;cellular glucan metabolic process	-	-	-	-	-	-	Xyloglucan	Xyloglucan endotransglucosylase/hydrolase protein 22 OS=Arabidopsis thaliana GN=XTH22 PE=1 SV=1
FtPinG0004422400.01	864	22.84	31.47	34.14	53.58	72.49	63.34	29.4833	63.1367	0.466976	5.41e-08	1.53e-06	ERP64960.1 33 kDa ribonucleoprotein [Populus trichocarpa];kDa ribonucleoprotein [Populus trichocarpa] &gt	GO:0003676;GO:0019013;GO:0000166;GO:0030529	nucleic acid binding;viral nucleocapsid;nucleotide binding;intracellular ribonucleoprotein complex	K13126	PABPC	http://www.genome.jp/dbget-bin/www_bget?ko:K13126	RNA degradation;RNA transport;mRNA surveillance pathway	ko03018,ko03013,ko03015	KOG0118(R)(FOG: RRM domain)	33	33 kDa ribonucleoprotein, chloroplastic OS=Nicotiana sylvestris PE=1 SV=1
FtPinG0006715700.01	519	25.13	27.21	20.83	11.05	6.55	7.83	24.39	8.47667	2.87731	0.00509074	0.0366365	EOX99200.1 Uncharacterized protein TCM_007801 [Theobroma cacao];uncharacterized protein LOC18608548 [Theobroma cacao] &gt	GO:0010588;GO:0010087;GO:0010305;GO:0016021;GO:0048825;GO:0016020	cotyledon vascular tissue pattern formation;phloem or xylem histogenesis;leaf vascular tissue pattern formation;integral component of membrane;cotyledon development;membrane	-	-	-	-	-	-	-	-
FtPinG0006660700.01	3225	5	6.94	6.35	1.8	2.01	1.51	6.09667	1.77333	3.43797	3.71e-08	1.08e-06	KMT09305.1 hypothetical protein BVRB_6g134030 [Beta vulgaris subsp. vulgaris];kinesin-like protein KIN-14R [Beta vulgaris subsp. vulgaris] &gt	GO:0003777;GO:0007018;GO:0000166;GO:0005524;GO:0008017	microtubule motor activity;microtubule-based movement;nucleotide binding;ATP binding;microtubule binding	K10406	KIFC2_3	http://www.genome.jp/dbget-bin/www_bget?ko:K10406	-	-	KOG0239(Z)(Kinesin (KAR3 subfamily))	Kinesin-like	Kinesin-like protein KIN-14R OS=Arabidopsis thaliana GN=KIN14R PE=3 SV=1
FtPinG0002243900.01	802	187.46	75.04	154.49	9.63	14.98	20.45	138.997	15.02	9.25411	3.89e-16	3.55e-14	aspartic proteinase nepenthesin-1 [Erythranthe guttata] &gt;EYU27603.1 hypothetical protein MIMGU_mgv1a004950mg [Erythranthe guttata]	GO:0008233;GO:0004190;GO:0016020;GO:0010019;GO:0006508;GO:0009507;GO:0016787;GO:0030163;GO:0016021;GO:0005975	peptidase activity;aspartic-type endopeptidase activity;membrane;chloroplast-nucleus signaling pathway;proteolysis;chloroplast;hydrolase activity;protein catabolic process;integral component of membrane;carbohydrate metabolic process	-	-	-	-	-	-	Aspartyl	Aspartyl protease family protein 2 OS=Arabidopsis thaliana GN=APF2 PE=2 SV=1
FtPinG0000761200.01	2862	9.5	5.04	10.13	3.66	2.33	4.38	8.22333	3.45667	2.37898	0.00248669	0.0206025	receptor-like protein kinase HSL1 [Beta vulgaris subsp. vulgaris]	-	-	-	-	-	-	-	-	Receptor-like	Receptor-like protein kinase HSL1 OS=Arabidopsis thaliana GN=HSL1 PE=2 SV=1
FtPinG0002326900.01	1202	162.31	226.56	197.95	4589	3908.09	2512.85	195.607	3669.98	0.0532991	3.48e-69	1.42e-65	domain-containing protein, partial [Cephalotus follicularis];chlorophyll a-b binding protein 3C, chloroplastic-like [Solanum tuberosum];chlorophyll a-b binding protein 3C, chloroplastic [Solanum tuberosum]	GO:0016168;GO:0009765;GO:0018298;GO:0016021;GO:0009941;GO:0009535;GO:0009536;GO:0009523;GO:0046872;GO:0009416;GO:0009768;GO:0010287;GO:0009507;GO:0009579;GO:0016020;GO:0015979;GO:0009522;GO:0031409	chlorophyll binding;photosynthesis, light harvesting;protein-chromophore linkage;integral component of membrane;chloroplast envelope;chloroplast thylakoid membrane;plastid;photosystem II;metal ion binding;response to light stimulus;photosynthesis, light harvesting in photosystem I;plastoglobule;chloroplast;thylakoid;membrane;photosynthesis;photosystem I;pigment binding	K08912	LHCB1	http://www.genome.jp/dbget-bin/www_bget?ko:K08912	Photosynthesis - antenna proteins	ko00196	-	Chlorophyll	Chlorophyll a-b binding protein 3C, chloroplastic OS=Solanum lycopersicum GN=CAB3C PE=3 SV=1
FtPinG0002380600.01	726	24.1	40.06	45.11	4.54	9.1	12.9	36.4233	8.84667	4.11718	7.01e-06	0.000127917	probable RNA-binding protein ARP1 isoform X1 [Vitis vinifera]	GO:0000166;GO:0003676	nucleotide binding;nucleic acid binding	-	-	-	-	-	KOG0149(R)(Predicted RNA-binding protein SEB4 (RRM superfamily))	Probable	Probable RNA-binding protein ARP1 OS=Arabidopsis thaliana GN=ARP1 PE=2 SV=1
FtPinG0002002900.01	342	8.4	17.45	14	41.77	60.32	33.44	13.2833	45.1767	0.294031	0.000545133	0.00578233	protein SOVF_207790 [Spinacia oleracea]	-	-	-	-	-	-	-	-	-	-
FtPinG0008526500.01	2801	57.37	63.81	86.92	23.98	20.93	35.35	69.3667	26.7533	2.59282	4.89e-08	1.4e-06	putative receptor-like protein kinase At4g00960 isoform X2 [Nelumbo nucifera];RLK 29 [Theobroma cacao];uncharacterized protein LOC108484822 [Gossypium arboreum]	GO:0016021;GO:0005886;GO:0009506;GO:0016020;GO:0006468;GO:0042742;GO:0004672;GO:0005524;GO:0004674	integral component of membrane;plasma membrane;plasmodesma;membrane;protein phosphorylation;defense response to bacterium;protein kinase activity;ATP binding;protein serine/threonine kinase activity	-	-	-	-	-	-	Cysteine-rich	Cysteine-rich receptor-like protein kinase 8 OS=Arabidopsis thaliana GN=CRK8 PE=3 SV=2
FtPinG0002387400.01	1428	5.16	8.03	3.37	10.98	10.8	13.37	5.52	11.7167	0.471124	0.00100113	0.00961524	-hydroxylase 2-like [Populus euphratica];abscisic acid 8&apos	GO:0016705;GO:0007275;GO:0004497;GO:0016020;GO:0009687;GO:0055114;GO:0005506;GO:0016125;GO:0020037;GO:0010268;GO:0016132;GO:0016709;GO:0016021;GO:0016491;GO:0046872	oxidoreductase activity, acting on paired donors, with incorporation or reduction of molecular oxygen;multicellular organism development;monooxygenase activity;membrane;abscisic acid metabolic process;oxidation-reduction process;iron ion binding;sterol metabolic process;heme binding;brassinosteroid homeostasis;brassinosteroid biosynthetic process;oxidoreductase activity, acting on paired donors, …	K09843	E1.14.13.93	http://www.genome.jp/dbget-bin/www_bget?ko:K09843	Carotenoid biosynthesis	ko00906	-	Abscisic	Abscisic acid 8&apos;-hydroxylase 2 OS=Arabidopsis thaliana GN=CYP707A2 PE=2 SV=1
FtPinG0006708000.01	554	475.87	590.87	702.55	3350.09	3857.47	2548.72	589.763	3252.09	0.181349	1.79e-33	9.02e-31	plastocyanin [Prunus mume];plastocyanin-like [Arachis duranensis]	GO:0009507;GO:0009579;GO:0016020;GO:0055114;GO:0005507;GO:0009055;GO:0009535;GO:0046872	chloroplast;thylakoid;membrane;oxidation-reduction process;copper ion binding;electron carrier activity;chloroplast thylakoid membrane;metal ion binding	K02638	petE	http://www.genome.jp/dbget-bin/www_bget?ko:K02638	Photosynthesis	ko00195	-	Plastocyanin,	Plastocyanin, chloroplastic OS=Spinacia oleracea GN=PETE PE=1 SV=2
FtPinG0006964800.01	552	6.35	9.78	4.21	17.34	17.03	15.24	6.78	16.5367	0.409998	0.00325748	0.0254852	protein product, partial [Vitis vinifera]	GO:0016021;GO:0016020	integral component of membrane;membrane	-	-	-	-	-	KOG0714(O)(Molecular chaperone (DnaJ superfamily))	Chaperone	Chaperone protein dnaJ 72 OS=Arabidopsis thaliana GN=ATJ72 PE=2 SV=1
FtPinG0000354100.01	1398	1.45	4.49	3.38	25.24	21.36	18.72	3.10667	21.7733	0.142682	4.79e-15	3.74e-13	glycosyltransferase UGT72AC1 [Fagopyrum esculentum]	GO:0008152;GO:0080043;GO:0009813;GO:0016740;GO:0080044;GO:0016757;GO:0043231;GO:0052696;GO:0016758	metabolic process;quercetin 3-O-glucosyltransferase activity;flavonoid biosynthetic process;transferase activity;quercetin 7-O-glucosyltransferase activity;transferase activity, transferring glycosyl groups;intracellular membrane-bounded organelle;flavonoid glucuronidation;transferase activity, transferring hexosyl groups	K08237	E2.4.1.218	http://www.genome.jp/dbget-bin/www_bget?ko:K08237	-	-	-	Hydroquinone	Hydroquinone glucosyltransferase OS=Rauvolfia serpentina GN=AS PE=1 SV=1
FtPinG0002091800.01	955	28.27	42.93	30.62	81.32	71.17	66.15	33.94	72.88	0.465697	1.82e-07	4.65e-06	uncharacterized protein LOC104896390 isoform X1 [Beta vulgaris subsp. vulgaris] &gt;XP_019104977.1 PREDICTED: uncharacterized protein LOC104896390 isoform X1 [Beta vulgaris subsp. vulgaris];XP_019104975.1 PREDICTED: uncharacterized protein LOC104896390 isoform X1 [Beta vulgaris subsp. vulgaris] &gt;protein SOVF_125080 isoform A [Spinacia oleracea];XP_010681448.1 PREDICTED: uncharacterized protein…	GO:0016021;GO:0016020	integral component of membrane;membrane	-	-	-	-	-	-	-	-
FtPinG0008982900.01	1047	1.41	1.73	1.65	3.61	5.12	3.27	1.59667	4	0.399167	0.00599344	0.0418912	uncharacterized protein LOC100242848 isoform X1 [Vitis vinifera] &gt;CBI33644.3 unnamed protein product, partial [Vitis vinifera]	GO:0016787	hydrolase activity	-	-	-	-	-	-	Protein	Protein phosphatase methylesterase 1 OS=Pongo abelii GN=PPME1 PE=2 SV=3
FtPinG0008194300.01	1473	20.85	18.36	16.75	67.36	48.28	44.9	18.6533	53.5133	0.348574	1.96e-12	1.07e-10	probable glycosyltransferase At5g20260 isoform X1 [Beta vulgaris subsp. vulgaris]	GO:0016021;GO:0016020	integral component of membrane;membrane	K18789	XGD1	http://www.genome.jp/dbget-bin/www_bget?ko:K18789	-	-	-	Probable	Probable glycosyltransferase At3g42180 OS=Arabidopsis thaliana GN=At3g42180 PE=2 SV=2
FtPinG0000929100.01	966	1323.37	710.34	427.76	196.95	78.81	166.87	820.49	147.543	5.56101	0.000124369	0.00162405	protein MANES_07G138800 [Manihot esculenta]	GO:0046872;GO:0016491;GO:0004601;GO:0006979;GO:0055114;GO:0042744;GO:0020037;GO:0005576	metal ion binding;oxidoreductase activity;peroxidase activity;response to oxidative stress;oxidation-reduction process;hydrogen peroxide catabolic process;heme binding;extracellular region	K00430	E1.11.1.7	http://www.genome.jp/dbget-bin/www_bget?ko:K00430	Phenylpropanoid biosynthesis	ko00940	-	Cationic	Cationic peroxidase 1 OS=Arachis hypogaea GN=PNC1 PE=1 SV=2
FtPinG0006802700.01	780	8.84	16.39	14.56	2.66	3.46	1.62	13.2633	2.58	5.14083	1.66e-05	0.000273214	acid phosphatase 1 [Eucalyptus grandis] &gt;KCW60245.1 hypothetical protein EUGRSUZ_H02960 [Eucalyptus grandis]	GO:0003993	acid phosphatase activity	-	-	-	-	-	-	Acid	Acid phosphatase 1 OS=Solanum lycopersicum GN=APS1 PE=2 SV=1
FtPinG0004324400.01	384	45.64	46.11	47.89	88.99	122.65	61.49	46.5467	91.0433	0.511258	0.000503374	0.00541557	uncharacterized protein LOC104892333 [Beta vulgaris subsp. vulgaris] &gt;KMT19864.1 hypothetical protein BVRB_1g009130 [Beta vulgaris subsp. vulgaris]	GO:0005506;GO:0051536;GO:0016226	iron ion binding;iron-sulfur cluster binding;iron-sulfur cluster assembly	-	-	-	-	-	-	-	-
FtPinG0008345000.01	2706	15	10.06	21.96	0.96	2.5	3.69	15.6733	2.38333	6.57622	1.46e-09	5.47e-08	putative disease resistance protein RGA3 [Gossypium arboreum]	GO:0006952;GO:0043531	defense response;ADP binding	-	-	-	-	-	-	Putative	Putative disease resistance protein RGA1 OS=Solanum bulbocastanum GN=RGA1 PE=2 SV=2
FtPinG0009795500.01	870	16.31	26.65	39.34	5.33	9.81	13.04	27.4333	9.39333	2.92051	0.00104162	0.00991113	KMS94986.1 hypothetical protein BVRB_013510 [Beta vulgaris subsp. vulgaris];probable xyloglucan endotransglucosylase/hydrolase protein 23 [Beta vulgaris subsp. vulgaris] &gt	GO:0004553;GO:0005618;GO:0048046;GO:0016787;GO:0016740;GO:0010411;GO:0005975;GO:0016798;GO:0005576;GO:0042546;GO:0071555;GO:0008152;GO:0016762;GO:0006073	hydrolase activity, hydrolyzing O-glycosyl compounds;cell wall;apoplast;hydrolase activity;transferase activity;xyloglucan metabolic process;carbohydrate metabolic process;hydrolase activity, acting on glycosyl bonds;extracellular region;cell wall biogenesis;cell wall organization;metabolic process;xyloglucan:xyloglucosyl transferase activity;cellular glucan metabolic process	K08235	E2.4.1.207	http://www.genome.jp/dbget-bin/www_bget?ko:K08235	-	-	-	Probable	Probable xyloglucan endotransglucosylase/hydrolase protein 23 OS=Arabidopsis thaliana GN=XTH23 PE=2 SV=1
FtPinG0000984900.01	408	2.86	22.94	22.04	162.21	217.57	148.8	15.9467	176.193	0.0905066	8.37e-15	6.34e-13	protein CFOL_v3_30250 [Cephalotus follicularis]	-	-	-	-	-	-	-	-	-	-
FtPinG0006100000.01	1057	91.38	65.68	71.99	16.59	28.61	36.52	76.35	27.24	2.80286	3.67e-06	7.15e-05	protein PHAVU_010G143600g [Phaseolus vulgaris] &gt;ESW07607.1 hypothetical protein PHAVU_010G143600g [Phaseolus vulgaris];KMT01744.1 hypothetical protein BVRB_9g211950 [Beta vulgaris subsp. vulgaris];GDSL esterase/lipase APG [Beta vulgaris subsp. vulgaris] &gt	GO:0016020;GO:0016788;GO:0016021	membrane;hydrolase activity, acting on ester bonds;integral component of membrane	-	-	-	-	-	-	GDSL	GDSL esterase/lipase APG OS=Arabidopsis thaliana GN=APG PE=2 SV=1
FtPinG0001891300.01	3966	8.02	7.96	9.16	3.08	3.66	2.26	8.38	3	2.79333	1.5e-07	3.9e-06	kinesin-like protein KIN-12B [Vitis vinifera]	GO:0000166;GO:0007018;GO:0003777;GO:0008017;GO:0005524	nucleotide binding;microtubule-based movement;microtubule motor activity;microtubule binding;ATP binding	K10400	KIF15	http://www.genome.jp/dbget-bin/www_bget?ko:K10400	-	-	KOG0241(Z)(Kinesin-like protein)	Kinesin-like	Kinesin-like protein KIN-12B OS=Arabidopsis thaliana GN=KIN12B PE=1 SV=1
FtPinG0004753600.01	1965	36.26	31.34	40.04	11.99	9.25	13.95	35.88	11.73	3.05882	2.09e-10	9e-09	KMT03223.1 hypothetical protein BVRB_8g197710 [Beta vulgaris subsp. vulgaris];ankyrin-1 [Beta vulgaris subsp. vulgaris] &gt	-	-	-	-	-	-	-	-	-	-
FtPinG0009431800.01	888	14.23	10.56	19.32	49.45	41.51	46.06	14.7033	45.6733	0.321924	1.24e-11	6.23e-10	protein MANES_13G051300 [Manihot esculenta]	GO:0016740;GO:0016757;GO:0016758;GO:0008152	transferase activity;transferase activity, transferring glycosyl groups;transferase activity, transferring hexosyl groups;metabolic process	-	-	-	-	-	-	Anthocyanidin	Anthocyanidin 3-O-glucosyltransferase OS=Petunia hybrida GN=RT PE=2 SV=1
FtPinG0001745400.01	546	23.57	27.22	24.89	4.28	5.62	3.67	25.2267	4.52333	5.57701	6.25e-07	1.45e-05	EEE82758.2 hypothetical protein POPTR_0001s11240g [Populus trichocarpa];protein POPTR_0001s11240g [Populus trichocarpa] &gt	GO:0016021;GO:0009055;GO:0046658;GO:0016020	integral component of membrane;electron carrier activity;anchored component of plasma membrane;membrane	-	-	-	-	-	-	Early	Early nodulin-like protein 3 OS=Arabidopsis thaliana GN=At5g25090 PE=1 SV=2
FtPinG0004104300.01	678	57.03	67.73	23.66	9.16	22.83	17.72	49.4733	16.57	2.98572	0.00168183	0.0148096	ras-related protein RABA3 [Beta vulgaris subsp. vulgaris] &gt;KMT20255.1 hypothetical protein BVRB_1g002590 [Beta vulgaris subsp. vulgaris]	GO:0005525;GO:0007264	GTP binding;small GTPase mediated signal transduction	K07904	RAB11A	http://www.genome.jp/dbget-bin/www_bget?ko:K07904	Endocytosis	ko04144	KOG0087(U)(GTPase Rab11/YPT3, small G protein superfamily)	Ras-related	Ras-related protein RABA3 OS=Arabidopsis thaliana GN=RABA3 PE=2 SV=1
FtPinG0003316000.01	1725	0	0	0	5.85	1.08	0.73	0	2.55333	0	1.66e-07	4.27e-06	wall-associated receptor kinase 2-like [Beta vulgaris subsp. vulgaris]	GO:0030247;GO:0006468;GO:0005524;GO:0004672;GO:0004674;GO:0000166	polysaccharide binding;protein phosphorylation;ATP binding;protein kinase activity;protein serine/threonine kinase activity;nucleotide binding	-	-	-	-	-	-	Wall-associated	Wall-associated receptor kinase 5 OS=Arabidopsis thaliana GN=WAK5 PE=2 SV=1
FtPinG0002391500.01	603	4.77	5.72	2.97	25.68	41.51	22.37	4.48667	29.8533	0.15029	9.97e-11	4.45e-09	ESR38199.1 hypothetical protein CICLE_v10029475mg [Citrus clementina];XP_006488421.1 PREDICTED: copper transporter 1-like [Citrus sinensis] &gt;protein CICLE_v10029475mg [Citrus clementina] &gt	GO:0035434;GO:0016021;GO:0005375;GO:0016020	copper ion transmembrane transport;integral component of membrane;copper ion transmembrane transporter activity;membrane	K14686	SLC31A1,CTR1	http://www.genome.jp/dbget-bin/www_bget?ko:K14686	-	-	KOG3386(P)(Copper transporter)	Copper	Copper transporter 6 OS=Arabidopsis thaliana GN=COPT6 PE=2 SV=1
FtPinG0000432400.01	1800	6.26	6.79	7.1	3.84	1.49	2.6	6.71667	2.64333	2.54098	0.00436977	0.0324673	protein NRT1/ PTR FAMILY 7.3 [Beta vulgaris subsp. vulgaris] &gt;KMT00067.1 hypothetical protein BVRB_1g018940 [Beta vulgaris subsp. vulgaris]	GO:0006810;GO:0016020;GO:0016021;GO:0005215	transport;membrane;integral component of membrane;transporter activity	K14638	SLC15A3_4,PHT	http://www.genome.jp/dbget-bin/www_bget?ko:K14638	-	-	-	Protein	Protein NRT1/ PTR FAMILY 7.3 OS=Arabidopsis thaliana GN=NPF7.3 PE=1 SV=2
FtPinG0001701800.01	1272	0	0.15	0.68	7.3	6.85	7.9	0.276667	7.35	0.0376417	3.46e-13	2.11e-11	aldehyde dehydrogenase family 2 member B7, mitochondrial-like [Beta vulgaris subsp. vulgaris]	GO:0008152;GO:0055114;GO:0016491;GO:0016620	metabolic process;oxidation-reduction process;oxidoreductase activity;oxidoreductase activity, acting on the aldehyde or oxo group of donors, NAD or NADP as acceptor	K00128	E1.2.1.3	http://www.genome.jp/dbget-bin/www_bget?ko:K00128	Arginine and proline metabolism;Histidine metabolism;Lysine degradation;Tryptophan metabolism;Valine, leucine and isoleucine degradation;Ascorbate and aldarate metabolism;Glycolysis / Gluconeogenesis;Pyruvate metabolism;Fatty acid degradation;Glycerolipid metabolism;beta-Alanine metabolism	ko00330,ko00340,ko00310,ko00380,ko00280,ko00053,ko00010,ko00620,ko00071,ko00561,ko00410	KOG2450(C)(Aldehyde dehydrogenase)	Aldehyde	Aldehyde dehydrogenase family 2 member B7, mitochondrial OS=Arabidopsis thaliana GN=ALDH2B7 PE=2 SV=2
FtPinG0004237400.01	975	0.43	2.09	0	8.09	4.62	1.05	0.84	4.58667	0.18314	0.000715968	0.00726877	uncharacterized protein LOC100264507 isoform X1 [Vitis vinifera]	GO:0006355;GO:0003700;GO:0043565	regulation of transcription, DNA-templated;transcription factor activity, sequence-specific DNA binding;sequence-specific DNA binding	-	-	-	-	-	-	Probable;Probable	Probable WRKY transcription factor 40 OS=Arabidopsis thaliana GN=WRKY40 PE=1 SV=1;Probable WRKY transcription factor 60 OS=Arabidopsis thaliana GN=WRKY60 PE=1 SV=1
FtPinG0007837900.01	1569	12.75	12.7	17.11	5.33	6.16	6.14	14.1867	5.87667	2.41407	3.51e-05	0.00052867	protein enabled homolog [Arachis duranensis]	GO:0016020;GO:0016021	membrane;integral component of membrane	-	-	-	-	-	-	-	-
FtPinG0002926400.01	1608	29.07	41.82	44.06	85.03	82.5	62.59	38.3167	76.7067	0.499522	2.25e-07	5.66e-06	chlorophyllide a oxygenase, chloroplastic [Jatropha curcas] &gt;KDP32805.1 hypothetical protein JCGZ_12097 [Jatropha curcas]	GO:0016491;GO:0046872;GO:0051536;GO:0010277;GO:0051537;GO:0055114;GO:0005506;GO:0016705	oxidoreductase activity;metal ion binding;iron-sulfur cluster binding;chlorophyllide a oxygenase [overall] activity;2 iron, 2 sulfur cluster binding;oxidation-reduction process;iron ion binding;oxidoreductase activity, acting on paired donors, with incorporation or reduction of molecular oxygen	K13600	CAO	http://www.genome.jp/dbget-bin/www_bget?ko:K13600	Porphyrin and chlorophyll metabolism	ko00860	-	Chlorophyllide	Chlorophyllide a oxygenase, chloroplastic OS=Arabidopsis thaliana GN=CAO PE=1 SV=1
FtPinG0001612000.01	967	1.5	1.78	1.69	8.16	7.47	5.06	1.65667	6.89667	0.240213	8.71e-05	0.00118935	ADP-ribosylation factor 2-like [Pyrus x bretschneideri];KRH77054.1 hypothetical protein GLYMA_01G189800 [Glycine max] &gt;KRH77051.1 hypothetical protein GLYMA_01G189800 [Glycine max] &gt;protein L484_027468 [Morus notabilis] &gt;KHN36260.1 ADP-ribosylation factor 2 [Glycine soja] &gt;XP_006572798.1 PREDICTED: uncharacterized protein LOC100305887 isoform X1 [Glycine max] &gt;KRH77052.1 hypothetic…	GO:0016020;GO:0007264;GO:0005525;GO:0005622;GO:0016021;GO:0000166	membrane;small GTPase mediated signal transduction;GTP binding;intracellular;integral component of membrane;nucleotide binding	K07977;K07937	ARF;ARF1	http://www.genome.jp/dbget-bin/www_bget?ko:K07977;http://www.genome.jp/dbget-bin/www_bget?ko:K07937	Endocytosis	ko04144	KOG0071(U)(GTP-binding ADP-ribosylation factor Arf6 (dArf3));KOG0070(U)(GTP-binding ADP-ribosylation factor Arf1)	Stress;ADP-ribosylation	Stress enhanced protein 1, chloroplastic OS=Arabidopsis thaliana GN=SEP1 PE=2 SV=1;ADP-ribosylation factor 1 OS=Chlamydomonas reinhardtii GN=ARF1 PE=2 SV=2
FtPinG0005879500.01	1467	9	15.41	15.49	31.19	24.13	31.92	13.3	29.08	0.457359	3e-06	5.95e-05	ATP-dependent 6-phosphofructokinase 6 [Beta vulgaris subsp. vulgaris] &gt;KMT03241.1 hypothetical protein BVRB_8g197870 [Beta vulgaris subsp. vulgaris]	GO:0046872;GO:0006096;GO:0000166;GO:0016740;GO:0003872;GO:0006002;GO:0016310;GO:0003824;GO:0016301;GO:0008152;GO:0005737;GO:0005524	metal ion binding;glycolytic process;nucleotide binding;transferase activity;6-phosphofructokinase activity;fructose 6-phosphate metabolic process;phosphorylation;catalytic activity;kinase activity;metabolic process;cytoplasm;ATP binding	K00850	pfkA,PFK	http://www.genome.jp/dbget-bin/www_bget?ko:K00850	RNA degradation;Fructose and mannose metabolism;Galactose metabolism;Glycolysis / Gluconeogenesis;Pentose phosphate pathway;Biosynthesis of amino acids;Carbon metabolism	ko03018,ko00051,ko00052,ko00010,ko00030,ko01230,ko01200	KOG2440(G)(Pyrophosphate-dependent phosphofructo-1-kinase)	ATP-dependent	ATP-dependent 6-phosphofructokinase 3 OS=Arabidopsis thaliana GN=PFK3 PE=1 SV=1
FtPinG0000003000.01	468	1258.2	1600.83	1122.45	5746.05	7203.02	4171.32	1327.16	5706.8	0.232558	1.66e-20	2.3e-18	KZM82384.1 hypothetical protein DCAR_029953 [Daucus carota subsp. sativus];photosystem II 5 kDa protein, chloroplastic [Daucus carota subsp. sativus] &gt	-	-	-	-	-	-	-	-	Photosystem	Photosystem II 5 kDa protein, chloroplastic OS=Gossypium hirsutum GN=PSBT PE=4 SV=1
FtPinG0008699900.01	1020	124.17	94.63	56.53	16.68	20.9	25.69	91.7767	21.09	4.35167	4.12e-10	1.7e-08	protein PMR5 [Vitis vinifera]	GO:0016021;GO:0016020	integral component of membrane;membrane	-	-	-	-	-	-	Protein	Protein PMR5 OS=Arabidopsis thaliana GN=PMR5 PE=2 SV=1
FtPinG0007518500.01	797	7.2	11.02	13.94	28.72	33.06	34.43	10.72	32.07	0.334269	9.48e-09	3.1e-07	II reaction center PsbP family protein isoform 1 [Theobroma cacao];protein MANES_08G109600 [Manihot esculenta]	GO:0005509;GO:0009523;GO:0019898;GO:0009654;GO:0015979	calcium ion binding;photosystem II;extrinsic component of membrane;photosystem II oxygen evolving complex;photosynthesis	-	-	-	-	-	-	PsbP	PsbP domain-containing protein 1, chloroplastic OS=Arabidopsis thaliana GN=PPD1 PE=1 SV=1
FtPinG0005871200.01	920	48.02	11.47	56.54	15.61	8.55	13.78	38.6767	12.6467	3.05825	0.00372985	0.028443	germin-like protein subfamily 1 member 13 isoform X3 [Ipomoea nil]	GO:0005576;GO:0030145;GO:0046872;GO:0045735	extracellular region;manganese ion binding;metal ion binding;nutrient reservoir activity	-	-	-	-	-	-	Germin-like	Germin-like protein OS=Mesembryanthemum crystallinum PE=2 SV=1
FtPinG0002714300.01	1815	15.14	23.83	18.32	36.3	44.8	26.1	19.0967	35.7333	0.534422	8.4e-05	0.00115141	BEL1-like homeodomain protein 4 [Vigna radiata var. radiata]	GO:0003677;GO:0006355;GO:0005634	DNA binding;regulation of transcription, DNA-templated;nucleus	-	-	-	-	-	KOG0773(K)(Transcription factor MEIS1 and related HOX domain proteins)	BEL1-like	BEL1-like homeodomain protein 2 OS=Arabidopsis thaliana GN=BLH2 PE=1 SV=3
FtPinG0005353500.01	774	41.65	42.29	30	74.72	117.1	83.78	37.98	91.8667	0.413425	2.15e-08	6.58e-07	30S ribosomal protein 2, chloroplastic [Sesamum indicum]	GO:0003676;GO:0000166	nucleic acid binding;nucleotide binding	K13126	PABPC	http://www.genome.jp/dbget-bin/www_bget?ko:K13126	RNA degradation;RNA transport;mRNA surveillance pathway	ko03018,ko03013,ko03015	-	30S	30S ribosomal protein 2, chloroplastic OS=Spinacia oleracea GN=PSRP2 PE=1 SV=1
FtPinG0005246800.01	1898	20.25	25.97	27.5	44.62	50.53	40.78	24.5733	45.31	0.542338	1.45e-07	3.8e-06	protein MANES_07G052300 [Manihot esculenta];KDP37627.1 hypothetical protein JCGZ_06970 [Jatropha curcas];aspartate--tRNA ligase, mitochondrial [Jatropha curcas] &gt	GO:0005739;GO:0000166;GO:0006418;GO:0016874;GO:0004812;GO:0006412;GO:0004815;GO:0003676;GO:0005737;GO:0005524;GO:0009507;GO:0016020	mitochondrion;nucleotide binding;tRNA aminoacylation for protein translation;ligase activity;aminoacyl-tRNA ligase activity;translation;aspartate-tRNA ligase activity;nucleic acid binding;cytoplasm;ATP binding;chloroplast;membrane	K01876	DARS,aspS	http://www.genome.jp/dbget-bin/www_bget?ko:K01876	Aminoacyl-tRNA biosynthesis	ko00970	KOG0556(J)(Aspartyl-tRNA synthetase);KOG1885(J)(Lysyl-tRNA synthetase (class II))	Aspartate--tRNA	Aspartate--tRNA ligase, chloroplastic/mitochondrial OS=Arabidopsis thaliana GN=At4g33760 PE=2 SV=1
FtPinG0000156900.01	1584	9.85	17.99	10.29	33.88	59.67	37.91	12.71	43.82	0.29005	6.81e-10	2.72e-08	polygalacturonase At1g48100-like [Populus euphratica]	GO:0016798;GO:0005576;GO:0047911;GO:0008152;GO:0004650;GO:0071555;GO:0016787;GO:0005975	hydrolase activity, acting on glycosyl bonds;extracellular region;galacturan 1,4-alpha-galacturonidase activity;metabolic process;polygalacturonase activity;cell wall organization;hydrolase activity;carbohydrate metabolic process	-	-	-	-	-	-	Polygalacturonase	Polygalacturonase At1g48100 OS=Arabidopsis thaliana GN=At1g48100 PE=2 SV=1
FtPinG0001147700.01	1758	3.52	0.65	1.59	0.11	0.1	0.55	1.92	0.253333	7.57895	0.00308141	0.0243672	EXC35319.1 hypothetical protein L484_026643 [Morus notabilis];protein L484_026643 [Morus notabilis] &gt	GO:0016020;GO:0016021	membrane;integral component of membrane	-	-	-	-	-	-	-	-
FtPinG0002796300.01	691	44.94	45.96	23.31	49.79	73.37	72.44	38.07	65.2	0.583896	0.000589349	0.00617692	transcription factor Sp8 [Theobroma cacao];uncharacterized protein LOC107018352 [Solanum pennellii];uncharacterized protein LOC107028718 [Solanum pennellii]	GO:0003674;GO:0009507;GO:0009658;GO:0016020;GO:0016021;GO:0010027;GO:0009793;GO:0090056	molecular_function;chloroplast;chloroplast organization;membrane;integral component of membrane;thylakoid membrane organization;embryo development ending in seed dormancy;regulation of chlorophyll metabolic process	-	-	-	-	-	-	-	-
FtPinG0001049200.01	1832	2.5	3.12	7.08	13.75	9.5	17.11	4.23333	13.4533	0.314668	4.13e-06	7.94e-05	protein MANES_01G191900 [Manihot esculenta]	GO:0005215;GO:0016021;GO:0016020;GO:0006810	transporter activity;integral component of membrane;membrane;transport	-	-	-	-	-	-	Protein	Protein NRT1/ PTR FAMILY 2.13 OS=Arabidopsis thaliana GN=NPF2.13 PE=1 SV=1
FtPinG0007312500.01	1410	69.47	62.73	72.42	124.76	151.82	133.93	68.2067	136.837	0.498453	3.1e-14	2.19e-12	rubisco accumulation factor 1, chloroplastic [Citrus sinensis]	-	-	-	-	-	-	-	-	Rubisco	Rubisco accumulation factor 1.1, chloroplastic OS=Arabidopsis thaliana GN=RAF1.1 PE=1 SV=1
FtPinG0007910200.01	927	2.16	0.7	0.65	0	0	0	1.17	0	#DIV/0!	0.00431881	0.0321805	synthase subunit 1, partial (mitochondrion) [Gossypium hirsutum] &gt;AFZ85289.1 ATP synthase subunit 1, partial (mitochondrion) [Gossypium hirsutum] &gt;AFZ85290.1 ATP synthase subunit 1, partial (mitochondrion) [Gossypium hirsutum]	GO:0033178;GO:0016820;GO:0046034;GO:0046933;GO:0006754;GO:0006811;GO:0015986;GO:0000166;GO:0015991;GO:0005739;GO:0006810;GO:0005524;GO:0015992;GO:0046961;GO:0045261	proton-transporting two-sector ATPase complex, catalytic domain;hydrolase activity, acting on acid anhydrides, catalyzing transmembrane movement of substances;ATP metabolic process;proton-transporting ATP synthase activity, rotational mechanism;ATP biosynthetic process;ion transport;ATP synthesis coupled proton transport;nucleotide binding;ATP hydrolysis coupled proton transport;mitochondrion;tra…	K02132	ATPeF1A,ATP5A1,ATP1	http://www.genome.jp/dbget-bin/www_bget?ko:K02132	Oxidative phosphorylation	ko00190	KOG1350(C)(F0F1-type ATP synthase, beta subunit)	ATP	ATP synthase subunit alpha, mitochondrial OS=Helianthus annuus GN=ATPA PE=3 SV=1
FtPinG0002597300.01	1972	21.77	30.28	32.78	71.21	70.82	61.33	28.2767	67.7867	0.417142	2.13e-12	1.16e-10	KMT20206.1 hypothetical protein BVRB_1g002120 [Beta vulgaris subsp. vulgaris];two-component response regulator-like APRR9 [Beta vulgaris subsp. vulgaris] &gt	GO:0007623;GO:0010017;GO:0045892;GO:0003677;GO:0000160	circadian rhythm;red or far-red light signaling pathway;negative regulation of transcription, DNA-templated;DNA binding;phosphorelay signal transduction system	K12130	PRR5	http://www.genome.jp/dbget-bin/www_bget?ko:K12130	Circadian rhythm - plant	ko04712	-	Two-component	Two-component response regulator-like APRR5 OS=Arabidopsis thaliana GN=APRR5 PE=1 SV=2
FtPinG0003395800.01	1101	13.37	22.83	22.54	45.78	71.43	41.96	19.58	53.0567	0.369039	4.29e-08	1.24e-06	salicylate carboxymethyltransferase-like [Gossypium arboreum]	GO:0016740;GO:0008168;GO:0032259	transferase activity;methyltransferase activity;methylation	-	-	-	-	-	-	Salicylate	Salicylate carboxymethyltransferase OS=Clarkia breweri GN=SAMT PE=1 SV=1
FtPinG0006533200.01	858	1580.97	1660.8	1830.37	7157.02	7342.01	4950.15	1690.71	6483.06	0.260789	3.41e-28	1.02e-25	KMT16851.1 hypothetical protein BVRB_2g043310 [Beta vulgaris subsp. vulgaris];chlorophyll a-b binding protein CP29.1, chloroplastic [Beta vulgaris subsp. vulgaris] &gt	GO:0015979;GO:0009522;GO:0009579;GO:0016020;GO:0010287;GO:0009507;GO:0046872;GO:0009534;GO:0009535;GO:0016168;GO:0016021;GO:0018298;GO:0009765	photosynthesis;photosystem I;thylakoid;membrane;plastoglobule;chloroplast;metal ion binding;chloroplast thylakoid;chloroplast thylakoid membrane;chlorophyll binding;integral component of membrane;protein-chromophore linkage;photosynthesis, light harvesting	K08915	LHCB4	http://www.genome.jp/dbget-bin/www_bget?ko:K08915	Photosynthesis - antenna proteins	ko00196	-	Chlorophyll	Chlorophyll a-b binding protein CP29.1, chloroplastic OS=Arabidopsis thaliana GN=LHCB4.1 PE=1 SV=1
FtPinG0009681300.01	408	17.18	42.43	21.3	103.53	175.88	105.56	26.97	128.323	0.210172	2.95e-09	1.07e-07	protein CFOL_v3_34450 [Cephalotus follicularis]	GO:0016020;GO:0016021	membrane;integral component of membrane	-	-	-	-	-	-	-	-
FtPinG0009221500.01	654	319.59	403.84	346.48	116.45	179.55	150.28	356.637	148.76	2.3974	3.75e-07	9.14e-06	[Hevea brasiliensis]	GO:0007264;GO:0005525;GO:0016787	small GTPase mediated signal transduction;GTP binding;hydrolase activity	K07901	RAB8A,MEL	http://www.genome.jp/dbget-bin/www_bget?ko:K07901	Endocytosis	ko04144	KOG0078(TU)(GTP-binding protein SEC4, small G protein superfamily, and related Ras family GTP-binding proteins)	Ras-related	Ras-related protein RABE1c OS=Arabidopsis thaliana GN=RABE1C PE=1 SV=1
FtPinG0006408500.01	1161	13.51	18.35	14.93	35.07	46.29	39.37	15.5967	40.2433	0.387559	4.02e-10	1.66e-08	KDP31057.1 hypothetical protein JCGZ_11433 [Jatropha curcas];short-chain dehydrogenase TIC 32, chloroplastic [Jatropha curcas] &gt;protein MANES_14G062800 [Manihot esculenta]	-	-	-	-	-	-	-	KOG1208(Q)(Dehydrogenases with different specificities (related to short-chain alcohol dehydrogenases))	Short-chain	Short-chain dehydrogenase TIC 32, chloroplastic OS=Arabidopsis thaliana GN=TIC32 PE=2 SV=1
FtPinG0000227200.01	591	9.04	11.4	12.37	56.45	38.51	38.9	10.9367	44.62	0.245107	7.56e-11	3.42e-09	uncharacterized N-acetyltransferase ycf52 [Arachis ipaensis]	GO:0008080	N-acetyltransferase activity	-	-	-	-	-	-	Serotonin	Serotonin N-acetyltransferase 2, chloroplastic OS=Oryza sativa subsp. japonica GN=SNAT2 PE=1 SV=1
FtPinG0008847200.01	1509	25.57	27.07	16.11	42.09	41.27	45.82	22.9167	43.06	0.532203	2.24e-05	0.000356835	protein product [Coffea canephora]	GO:0006457;GO:0046872;GO:0009941;GO:0009535;GO:0031072;GO:0009408;GO:0051082;GO:0005737;GO:0009507;GO:0005524	protein folding;metal ion binding;chloroplast envelope;chloroplast thylakoid membrane;heat shock protein binding;response to heat;unfolded protein binding;cytoplasm;chloroplast;ATP binding	K03686	dnaJ	http://www.genome.jp/dbget-bin/www_bget?ko:K03686	-	-	KOG0715(O)(Molecular chaperone (DnaJ superfamily))	Chaperone	Chaperone protein DnaJ OS=Thermosynechococcus elongatus (strain BP-1) GN=dnaJ PE=3 SV=2
FtPinG0002601000.01	1719	523.8	522.19	482.25	100.29	104.96	143.69	509.413	116.313	4.37966	3.41e-25	7.75e-23	patellin-3 [Beta vulgaris subsp. vulgaris] &gt;KMT20141.1 hypothetical protein BVRB_1g001570 [Beta vulgaris subsp. vulgaris]	GO:0005215;GO:0016021;GO:0005622;GO:0006810	transporter activity;integral component of membrane;intracellular;transport	-	-	-	-	-	KOG1471(I)(Phosphatidylinositol transfer protein SEC14 and related proteins)	Patellin-3	Patellin-3 OS=Arabidopsis thaliana GN=PATL3 PE=1 SV=2
FtPinG0002875000.01	723	13.87	9.83	4.27	17.41	19.52	20.3	9.32333	19.0767	0.48873	0.00542511	0.0386544	uncharacterized protein LOC109217118 isoform X1 [Nicotiana attenuata] &gt;OIT22791.1 hypothetical protein A4A49_31608 [Nicotiana attenuata]	-	-	-	-	-	-	-	KOG0714(O)(Molecular chaperone (DnaJ superfamily))	Chaperone	Chaperone protein DnaJ OS=Delftia acidovorans (strain DSM 14801 / SPH-1) GN=dnaJ PE=3 SV=1
FtPinG0002878300.01	912	10.12	7.24	13.32	19.82	15.98	22.53	10.2267	19.4433	0.525973	0.000611807	0.00635543	GDSL esterase/lipase 1 [Vitis vinifera]	GO:0016788	hydrolase activity, acting on ester bonds	-	-	-	-	-	-	GDSL	GDSL esterase/lipase 1 OS=Arabidopsis thaliana GN=GLIP1 PE=1 SV=1
FtPinG0001979000.01	729	362.68	179.91	297.88	5.21	15.57	7.22	280.157	9.33333	30.0168	1.92e-39	1.72e-36	protein MANES_03G185900 [Manihot esculenta]	GO:0008806;GO:0016787	carboxymethylenebutenolidase activity;hydrolase activity	K01061	E3.1.1.45	http://www.genome.jp/dbget-bin/www_bget?ko:K01061	-	-	KOG3043(R)(Predicted hydrolase related to dienelactone hydrolase)	Endo-1,3;1,4-beta-D-glucanase	Endo-1,3;1,4-beta-D-glucanase OS=Zea mays PE=1 SV=1
FtPinG0002160800.01	2035	25.74	29.68	27.6	61.37	56.02	47.01	27.6733	54.8	0.504988	1.8e-09	6.7e-08	protein SOVF_157940 [Spinacia oleracea]	GO:0016020;GO:0016021;GO:0055085	membrane;integral component of membrane;transmembrane transport	-	-	-	-	-	-	Mechanosensitive	Mechanosensitive ion channel protein 3, chloroplastic OS=Arabidopsis thaliana GN=MSL3 PE=1 SV=1
FtPinG0006128300.01	2650	26.59	21.79	25.89	9.63	9.76	11.95	24.7567	10.4467	2.36981	3.22e-08	9.53e-07	protein MANES_17G009300 [Manihot esculenta]	GO:0009506;GO:0005886;GO:0016021;GO:0005794;GO:0016020	plasmodesma;plasma membrane;integral component of membrane;Golgi apparatus;membrane	-	-	-	-	-	KOG1134(R)(Uncharacterized conserved protein)	CSC1-like	CSC1-like protein At1g32090 OS=Arabidopsis thaliana GN=At1g32090 PE=1 SV=1
FtPinG0005672800.01	1167	80.59	36.52	45.27	16.47	25.79	24.61	54.1267	22.29	2.42829	0.000514467	0.00551214	protein VITISV_002575 [Vitis vinifera]	GO:0016787;GO:0016042;GO:0008152;GO:0006629	hydrolase activity;lipid catabolic process;metabolic process;lipid metabolic process	-	-	-	-	-	KOG0513(I)(Ca2+-independent phospholipase A2)	Probable	Probable inactive patatin-like protein 9 OS=Arabidopsis thaliana GN=PLP9 PE=2 SV=1
FtPinG0006256900.01	717	17.16	18.42	17.33	55.77	50.73	34.49	17.6367	46.9967	0.375275	3.63e-08	1.06e-06	ATP-dependent Clp protease ATP-binding subunit CLPT2, chloroplastic [Juglans regia]	GO:0019538	protein metabolic process	-	-	-	-	-	-	ATP-dependent	ATP-dependent Clp protease ATP-binding subunit CLPT2, chloroplastic OS=Arabidopsis thaliana GN=CLPT2 PE=1 SV=1
FtPinG0001523900.01	565	0.43	0.35	0	7.2	4.2	4.55	0.26	5.31667	0.0489028	0.000286386	0.0033435	protein CICLE_v10000097mg [Citrus clementina] &gt;kinesin-like protein KIN-7E [Nelumbo nucifera];ESR48344.1 hypothetical protein CICLE_v10000097mg [Citrus clementina]	GO:0016887;GO:0005874;GO:0005524;GO:0005871;GO:0008017;GO:0007018;GO:0000166;GO:0003777	ATPase activity;microtubule;ATP binding;kinesin complex;microtubule binding;microtubule-based movement;nucleotide binding;microtubule motor activity	K11498	CENPE	http://www.genome.jp/dbget-bin/www_bget?ko:K11498	-	-	KOG0242(Z)(Kinesin-like protein);KOG0240(Z)(Kinesin (SMY1 subfamily))	Kinesin-like;Kinesin-like	Kinesin-like protein KIN-7G OS=Arabidopsis thaliana GN=KIN7G PE=2 SV=1;Kinesin-like protein KIN-7J OS=Oryza sativa subsp. japonica GN=KIN7J PE=2 SV=1
FtPinG0002572600.01	819	44.34	43.14	42.63	147.11	148.32	120.02	43.37	138.483	0.313178	3.74e-22	6.23e-20	uncharacterized protein LOC104888040 [Beta vulgaris subsp. vulgaris] &gt;KMT16733.1 hypothetical protein BVRB_3g050160 [Beta vulgaris subsp. vulgaris]	GO:0016021;GO:0016020;GO:0005506	integral component of membrane;membrane;iron ion binding	-	-	-	-	-	-	-	-
FtPinG0001063000.01	3375	1.68	1.81	1.45	0.42	0.45	0.73	1.64667	0.533333	3.0875	0.00190421	0.0164572	myosin heavy chain, cardiac muscle isoform [Populus euphratica] &gt;XP_011032649.1 PREDICTED: myosin heavy chain, cardiac muscle isoform [Populus euphratica] &gt;XP_011032650.1 PREDICTED: myosin heavy chain, cardiac muscle isoform [Populus euphratica]	GO:0003779	actin binding	-	-	-	-	-	-	Protein	Protein NETWORKED 1D OS=Arabidopsis thaliana GN=NET1D PE=3 SV=1
FtPinG0009024600.01	1596	46.12	52.91	48.55	136.5	138.87	95.08	49.1933	123.483	0.39838	3.9e-13	2.35e-11	KDO69033.1 hypothetical protein CISIN_1g009542mg [Citrus sinensis];probable zinc metalloprotease EGY2, chloroplastic isoform X6 [Citrus sinensis] &gt	GO:0009507;GO:0016020;GO:0016021;GO:0009535	chloroplast;membrane;integral component of membrane;chloroplast thylakoid membrane	-	-	-	-	-	-	Probable	Probable zinc metalloprotease EGY2, chloroplastic OS=Arabidopsis thaliana GN=EGY2 PE=3 SV=1
FtPinG0006668900.01	978	69.52	88.92	54.79	29.2	27.44	30.48	71.0767	29.04	2.44754	1.15e-05	0.000198011	peroxidase 47-like [Vigna angularis] &gt;BAU02491.1 hypothetical protein VIGAN_11203300 [Vigna angularis var. angularis];KOM54682.1 hypothetical protein LR48_Vigan10g057400 [Vigna angularis] &gt	GO:0004601;GO:0016021;GO:0009505;GO:0016491;GO:0046872;GO:0009664;GO:0016020;GO:0042744;GO:0055114;GO:0006979;GO:0005576;GO:0020037	peroxidase activity;integral component of membrane;plant-type cell wall;oxidoreductase activity;metal ion binding;plant-type cell wall organization;membrane;hydrogen peroxide catabolic process;oxidation-reduction process;response to oxidative stress;extracellular region;heme binding	K00430	E1.11.1.7	http://www.genome.jp/dbget-bin/www_bget?ko:K00430	Phenylpropanoid biosynthesis	ko00940	-	Peroxidase	Peroxidase 47 OS=Arabidopsis thaliana GN=PER47 PE=2 SV=2
FtPinG0009020400.01	978	6.71	5.5	4.25	11.2	11.24	12.29	5.48667	11.5767	0.473942	0.000456508	0.00497488	EOY20841.1 S-adenosyl-L-methionine-dependent methyltransferases superfamily protein isoform 1 [Theobroma cacao];methyltransferases superfamily protein isoform 1 [Theobroma cacao] &gt	-	-	-	-	-	-	-	-	-	-
FtPinG0002942300.01	1248	5.66	2.82	4.09	0.25	1.33	0.58	4.19	0.72	5.81944	0.000510601	0.00547892	protein TPX2 [Citrus sinensis]	-	-	-	-	-	-	-	-	Protein	Protein TPX2 OS=Arabidopsis thaliana GN=TPX2 PE=1 SV=1
FtPinG0003713100.01	1449	191.92	114.91	126.22	79.23	36.85	67.6	144.35	61.2267	2.35763	0.000551803	0.00583794	protein SOVF_100110 [Spinacia oleracea]	GO:0004190;GO:0006508	aspartic-type endopeptidase activity;proteolysis	-	-	-	-	-	-	Aspartyl	Aspartyl protease family protein At5g10770 OS=Arabidopsis thaliana GN=At5g10770 PE=2 SV=1
FtPinG0001619300.01	1203	49.87	46.04	46.03	98.5	93.35	79.87	47.3133	90.5733	0.522376	9.67e-10	3.77e-08	uncharacterized protein LOC103436424 isoform X1 [Malus domestica]	-	-	-	-	-	-	-	-	-	-
FtPinG0002967200.01	2258	16.77	17.79	15.48	51.41	65.59	45.83	16.68	54.2767	0.307314	8.43e-21	1.21e-18	probable methyltransferase PMT26 [Daucus carota subsp. sativus] &gt;KZM93439.1 hypothetical protein DCAR_016684 [Daucus carota subsp. sativus];XP_017252571.1 PREDICTED: probable methyltransferase PMT26 [Daucus carota subsp. sativus] &gt;XP_017252570.1 PREDICTED: probable methyltransferase PMT26 [Daucus carota subsp. sativus] &gt	-	-	-	-	-	-	-	-	Probable	Probable methyltransferase PMT26 OS=Arabidopsis thaliana GN=At5g64030 PE=2 SV=1
FtPinG0001422100.01	1362	2.74	3.34	3.81	10.6	6.77	10.68	3.29667	9.35	0.352585	4.32e-06	8.26e-05	CBI28871.3 unnamed protein product, partial [Vitis vinifera];zinc finger CCCH domain-containing protein 3 [Vitis vinifera] &gt	GO:0046872	metal ion binding	-	-	-	-	-	-	Zinc	Zinc finger CCCH domain-containing protein 3 OS=Arabidopsis thaliana GN=At1g04990 PE=2 SV=1
FtPinG0000300100.01	2880	0.72	0.2	1.41	0.11	0.07	0	0.776667	0.06	12.9444	0.00117111	0.0109291	KMS98562.1 hypothetical protein BVRB_4g092510 [Beta vulgaris subsp. vulgaris];receptor-like protein 12 [Beta vulgaris subsp. vulgaris] &gt	GO:0016021;GO:0016020	integral component of membrane;membrane	-	-	-	-	-	-	Receptor	Receptor like protein 30 OS=Arabidopsis thaliana GN=RLP30 PE=2 SV=1
FtPinG0007034200.01	651	7.88	1	3.09	10.63	20.61	10.49	3.99	13.91	0.286844	1.1e-05	0.000191152	WAT1-related protein At3g28050-like [Juglans regia];MtN21 /EamA-like transporter family protein isoform 1 [Theobroma cacao]	GO:0022857;GO:0016020;GO:0016021	transmembrane transporter activity;membrane;integral component of membrane	-	-	-	-	-	-	WAT1-related	WAT1-related protein At5g40240 OS=Arabidopsis thaliana GN=At5g40240 PE=2 SV=1
FtPinG0008214000.01	974	26.35	16.64	19.01	0.32	3.96	2.91	20.6667	2.39667	8.62309	1.97e-07	4.98e-06	polygalacturonase inhibitor-like [Elaeis guineensis];protein GLYMA_19G145200 [Glycine max]	-	-	-	-	-	-	-	-	Polygalacturonase	Polygalacturonase inhibitor 1 OS=Arabidopsis thaliana GN=PGIP1 PE=1 SV=1
FtPinG0000485800.01	624	24.22	22.98	20.48	8.96	10.02	5.42	22.56	8.13333	2.77377	0.00186655	0.0161658	mitotic spindle checkpoint protein MAD2 [Eucalyptus grandis]	GO:0007094;GO:0003677;GO:0000776;GO:0005876;GO:0010369;GO:0005635;GO:0005828;GO:0005634;GO:0005737;GO:0007346	mitotic spindle assembly checkpoint;DNA binding;kinetochore;spindle microtubule;chromocenter;nuclear envelope;kinetochore microtubule;nucleus;cytoplasm;regulation of mitotic cell cycle	K02537	MAD2	http://www.genome.jp/dbget-bin/www_bget?ko:K02537	-	-	KOG3285(DZ)(Spindle assembly checkpoint protein)	Mitotic	Mitotic spindle checkpoint protein MAD2 OS=Zea mays GN=MAD2 PE=2 SV=1
FtPinG0004635200.01	1285	7.93	9.96	9.23	44.55	35.53	37.95	9.04	39.3433	0.229772	1.14e-21	1.8e-19	protein SOVF_066220 [Spinacia oleracea]	-	-	-	-	-	-	-	-	WAT1-related	WAT1-related protein At3g02690, chloroplastic OS=Arabidopsis thaliana GN=At3g02690 PE=1 SV=1
FtPinG0004272400.01	996	8.3	10.41	13.61	20.75	27.39	24.97	10.7733	24.37	0.442074	1.56e-06	3.31e-05	reductase [Morus notabilis] &gt;EXC04016.1 3-oxoacyl-[acyl-carrier-protein] reductase [Morus notabilis]	GO:0055114;GO:0004316;GO:0016491;GO:0006633;GO:0051287	oxidation-reduction process;3-oxoacyl-[acyl-carrier-protein] reductase (NADPH) activity;oxidoreductase activity;fatty acid biosynthetic process;NAD binding	K00059	fabG	http://www.genome.jp/dbget-bin/www_bget?ko:K00059	Biosynthesis of unsaturated fatty acids;Fatty acid biosynthesis;Biotin metabolism;Fatty acid metabolism	ko01040,ko00061,ko00780,ko01212	KOG0725(R)(Reductases with broad range of substrate specificities)	3-oxoacyl-[acyl-carrier-protein]	3-oxoacyl-[acyl-carrier-protein] reductase, chloroplastic OS=Cuphea lanceolata GN=CLKR27 PE=2 SV=1
FtPinG0006584900.01	1911	393.66	287.14	244.91	91.06	101.77	108.19	308.57	100.34	3.07524	7.11e-12	3.69e-10	protein MANES_14G107500 [Manihot esculenta]	-	-	-	-	-	-	-	-	-	-
FtPinG0001438800.01	1158	11.16	16.05	16.72	41.96	39.98	31.77	14.6433	37.9033	0.386334	1.11e-09	4.3e-08	KMS99309.1 hypothetical protein BVRB_2g045830 [Beta vulgaris subsp. vulgaris];sporulation protein RMD1 [Beta vulgaris subsp. vulgaris] &gt	GO:0005739	mitochondrion	-	-	-	-	-	KOG2861(S)(Uncharacterized conserved protein)	-	-
FtPinG0004618500.01	1653	10.26	9.13	16.17	28.13	25.28	25.42	11.8533	26.2767	0.451097	1.82e-07	4.65e-06	uncharacterized protein LOC102586135 [Solanum tuberosum]	GO:0009506;GO:0005739;GO:0009507;GO:0003690;GO:0006355	plasmodesma;mitochondrion;chloroplast;double-stranded DNA binding;regulation of transcription, DNA-templated	K15032	MTERFD	http://www.genome.jp/dbget-bin/www_bget?ko:K15032	-	-	-	Transcription	Transcription termination factor MTERF2, chloroplastic OS=Arabidopsis thaliana GN=MTERF2 PE=3 SV=1
FtPinG0001706600.01	1485	22.66	23.08	29.68	50.01	49.18	41.64	25.14	46.9433	0.535539	5.57e-08	1.57e-06	lycopene beta cyclase, chloroplastic [Vitis vinifera]	GO:0016117;GO:0016491;GO:0055114;GO:0016705;GO:0044550;GO:0004497	carotenoid biosynthetic process;oxidoreductase activity;oxidation-reduction process;oxidoreductase activity, acting on paired donors, with incorporation or reduction of molecular oxygen;secondary metabolite biosynthetic process;monooxygenase activity	K06443	lcyB,crtL1,crtY	http://www.genome.jp/dbget-bin/www_bget?ko:K06443	Carotenoid biosynthesis	ko00906	-	Lycopene	Lycopene beta cyclase, chloroplastic OS=Solanum lycopersicum GN=LCY1 PE=1 SV=1
FtPinG0009618300.01	747	16.95	27.03	17.99	151.47	153.65	82.9	20.6567	129.34	0.159708	3.41e-18	3.81e-16	XP_012093285.1 PREDICTED: photosynthetic NDH subunit of lumenal location 4, chloroplastic [Jatropha curcas] &gt;photosynthetic NDH subunit of lumenal location 4, chloroplastic [Jatropha curcas] &gt;KDP46889.1 hypothetical protein JCGZ_24098 [Jatropha curcas]	GO:0016853;GO:0005528;GO:0009507;GO:0009579;GO:0061077;GO:0005789;GO:0009535;GO:0006457;GO:0003755	isomerase activity;FK506 binding;chloroplast;thylakoid;chaperone-mediated protein folding;endoplasmic reticulum membrane;chloroplast thylakoid membrane;protein folding;peptidyl-prolyl cis-trans isomerase activity	K01802	E5.2.1.8	http://www.genome.jp/dbget-bin/www_bget?ko:K01802	-	-	KOG0544(O)(FKBP-type peptidyl-prolyl cis-trans isomerase);KOG0549(O)(FKBP-type peptidyl-prolyl cis-trans isomerase)	Photosynthetic	Photosynthetic NDH subunit of lumenal location 4, chloroplastic OS=Arabidopsis thaliana GN=PNSL4 PE=1 SV=1
FtPinG0006709400.01	1266	2.01	1.2	1.2	3.63	5.52	3.61	1.47	4.25333	0.345611	0.000821883	0.0081562	protein POPTR_0005s27110g [Populus trichocarpa] &gt;EEE94775.2 hypothetical protein POPTR_0005s27110g [Populus trichocarpa];KRH51626.1 hypothetical protein GLYMA_06G018700 [Glycine max];uncharacterized protein LOC100788155 [Glycine max] &gt	-	-	-	-	-	-	-	-	-	-
FtPinG0006411300.01	795	0.88	0	0	2.28	4.97	1.26	0.293333	2.83667	0.103408	0.00701519	0.0476268	probable aquaporin NIP-type isoform X2 [Nicotiana sylvestris]	GO:0006810;GO:0016020;GO:0009992;GO:0005887;GO:0005215;GO:0034220;GO:0016021;GO:0015254;GO:0015250	transport;membrane;cellular water homeostasis;integral component of plasma membrane;transporter activity;ion transmembrane transport;integral component of membrane;glycerol channel activity;water channel activity	K09874	NIP	http://www.genome.jp/dbget-bin/www_bget?ko:K09874	-	-	KOG0223(G)(Aquaporin (major intrinsic protein family))	Probable	Probable aquaporin NIP-type OS=Nicotiana alata PE=2 SV=1
FtPinG0001347300.01	492	50.74	78.07	82.96	4.23	14.73	27.26	70.59	15.4067	4.58178	0.00010837	0.00143475	uncharacterized protein LOC105177908 [Sesamum indicum]	-	-	-	-	-	-	-	-	-	-
FtPinG0008755200.01	924	14.83	9.97	10.03	3.31	1.99	2.76	11.61	2.68667	4.32134	1.48e-05	0.000246769	KMS96320.1 hypothetical protein BVRB_000340 [Beta vulgaris subsp. vulgaris];syntaxin-related protein KNOLLE [Beta vulgaris subsp. vulgaris] &gt	GO:0048278;GO:0005484;GO:0031201;GO:0009504;GO:0016020;GO:0012505;GO:0006886;GO:0016192;GO:0006887;GO:0009506;GO:0000149;GO:0006906;GO:0009524;GO:0005886;GO:0016021	vesicle docking;SNAP receptor activity;SNARE complex;cell plate;membrane;endomembrane system;intracellular protein transport;vesicle-mediated transport;exocytosis;plasmodesma;SNARE binding;vesicle fusion;phragmoplast;plasma membrane;integral component of membrane	K08486	STX1B_2_3	http://www.genome.jp/dbget-bin/www_bget?ko:K08486	SNARE interactions in vesicular transport	ko04130	KOG0810(U)(SNARE protein Syntaxin 1 and related proteins)	Syntaxin-related	Syntaxin-related protein KNOLLE OS=Arabidopsis thaliana GN=KN PE=1 SV=1
FtPinG0001770100.01	1053	2.68	4.3	4.38	0.31	0.29	0.52	3.78667	0.373333	10.1429	2.83e-05	0.000439479	KEH31359.1 outward rectifying potassium channel protein [Medicago truncatula];rectifying potassium channel protein [Medicago truncatula] &gt	GO:0006811;GO:0016021;GO:0016020;GO:0006810;GO:0005267;GO:0071805	ion transport;integral component of membrane;membrane;transport;potassium channel activity;potassium ion transmembrane transport	K05389	KCNKF	http://www.genome.jp/dbget-bin/www_bget?ko:K05389	-	-	KOG1418(P)(Tandem pore domain K+ channel)	Two-pore	Two-pore potassium channel 3 OS=Arabidopsis thaliana GN=TPK3 PE=2 SV=1
FtPinG0005946900.01	810	1.19	1.39	0.32	22.33	13.07	14.36	0.966667	16.5867	0.0582797	4.19e-14	2.92e-12	zeaxanthin epoxidase, chloroplastic-like [Arachis duranensis]	GO:0052663;GO:0009536;GO:0016491;GO:0052662;GO:0016021;GO:0055114;GO:0009540;GO:0009507;GO:0044550;GO:0071949;GO:0016020;GO:0004497;GO:0009688	antheraxanthin epoxidase activity;plastid;oxidoreductase activity;zeaxanthin epoxidase activity;integral component of membrane;oxidation-reduction process;zeaxanthin epoxidase [overall] activity;chloroplast;secondary metabolite biosynthetic process;FAD binding;membrane;monooxygenase activity;abscisic acid biosynthetic process	K09838	ZEP,ABA1	http://www.genome.jp/dbget-bin/www_bget?ko:K09838	Carotenoid biosynthesis	ko00906	-	Zeaxanthin	Zeaxanthin epoxidase, chloroplastic OS=Spinacia oleracea GN=SOVF_077800 PE=1 SV=1
FtPinG0001151100.01	930	0.83	6.36	0.52	8.25	13.1	9.34	2.57	10.23	0.251222	0.0051657	0.0370921	F-box protein SKIP28 [Prunus mume]	-	-	-	-	-	-	-	-	F-box	F-box protein SKIP28 OS=Arabidopsis thaliana GN=SKIP28 PE=1 SV=1
FtPinG0004983400.01	549	32.08	25.54	33.12	83.08	80.54	61.63	30.2467	75.0833	0.402841	1.08e-08	3.47e-07	ATP phosphoribosyltransferase 2, chloroplastic-like [Citrus sinensis]	GO:0005737;GO:0000287;GO:0003879;GO:0016757;GO:0000105;GO:0016740	cytoplasm;magnesium ion binding;ATP phosphoribosyltransferase activity;transferase activity, transferring glycosyl groups;histidine biosynthetic process;transferase activity	K00765	hisG	http://www.genome.jp/dbget-bin/www_bget?ko:K00765	Histidine metabolism;Biosynthesis of amino acids	ko00340,ko01230	-	ATP	ATP phosphoribosyltransferase 1, chloroplastic OS=Arabidopsis thaliana GN=HISN1A PE=1 SV=1
FtPinG0009151700.01	426	15.06	15.13	20.35	280.42	318.39	182.5	16.8467	260.437	0.0646862	1.81e-39	1.67e-36	calvin cycle protein CP12-2, chloroplastic [Cucumis melo]	-	-	-	-	-	-	-	-	Calvin	Calvin cycle protein CP12-2, chloroplastic OS=Arabidopsis thaliana GN=CP12-2 PE=1 SV=1
FtPinG0002449100.01	876	8.21	9.7	10.44	27.64	22.06	19.53	9.45	23.0767	0.409505	3.37e-06	6.61e-05	phosphoglucan phosphatase LSF2, chloroplastic [Raphanus sativus];phosphoglucan phosphatase LSF2, chloroplastic-like [Brassica napus]	GO:0016791;GO:0016311;GO:0006470;GO:0008138	phosphatase activity;dephosphorylation;protein dephosphorylation;protein tyrosine/serine/threonine phosphatase activity	-	-	-	-	-	KOG1716(V)(Dual specificity phosphatase)	Phosphoglucan	Phosphoglucan phosphatase LSF2, chloroplastic OS=Arabidopsis thaliana GN=LSF2 PE=1 SV=1
FtPinG0007814900.01	1434	44.91	34.07	43.74	18.87	16.5	17.64	40.9067	17.67	2.31503	7.02e-07	1.61e-05	glycosyltransferase UGT72B19 [Fagopyrum esculentum]	GO:0008152;GO:0080043;GO:0080044;GO:0009813;GO:0016740;GO:0016757;GO:0052696;GO:0016758;GO:0043231	metabolic process;quercetin 3-O-glucosyltransferase activity;quercetin 7-O-glucosyltransferase activity;flavonoid biosynthetic process;transferase activity;transferase activity, transferring glycosyl groups;flavonoid glucuronidation;transferase activity, transferring hexosyl groups;intracellular membrane-bounded organelle	K08237	E2.4.1.218	http://www.genome.jp/dbget-bin/www_bget?ko:K08237	-	-	-	Hydroquinone	Hydroquinone glucosyltransferase OS=Rauvolfia serpentina GN=AS PE=1 SV=1
FtPinG0004066300.01	1074	42.6	48.42	32.05	123.53	110.82	103.17	41.0233	112.507	0.36463	1.17e-12	6.68e-11	photosynthetic NDH subunit of subcomplex B 2, chloroplastic [Juglans regia]	GO:0003824;GO:0005975;GO:0030246	catalytic activity;carbohydrate metabolic process;carbohydrate binding	-	-	-	-	-	-	Photosynthetic	Photosynthetic NDH subunit of subcomplex B 2, chloroplastic OS=Arabidopsis thaliana GN=PNSB2 PE=2 SV=1
FtPinG0007743400.01	483	89.43	113.91	84.73	257.24	400.07	281.15	96.0233	312.82	0.30696	9.49e-15	7.11e-13	hemoglobin 2 [Beta vulgaris subsp. vulgaris] &gt;KMT16735.1 hypothetical protein BVRB_3g050180 [Beta vulgaris subsp. vulgaris];AHB20279.1 non-symbiotic hemoglobin class 2 [Beta vulgaris subsp. vulgaris] &gt	GO:0020037;GO:0019825;GO:0046872	heme binding;oxygen binding;metal ion binding	-	-	-	-	-	-	Non-symbiotic	Non-symbiotic hemoglobin 2 OS=Brassica napus GN=HB2 PE=3 SV=1
FtPinG0000988100.01	1944	3.24	3.32	6.28	0.91	1.82	1.07	4.28	1.26667	3.37895	0.000858204	0.00844606	of replication complex 1B isoform 1 [Theobroma cacao]	GO:0008270;GO:0005524;GO:0003682;GO:0046872	zinc ion binding;ATP binding;chromatin binding;metal ion binding	K02603	ORC1	http://www.genome.jp/dbget-bin/www_bget?ko:K02603	-	-	KOG2227(LD)(Pre-initiation complex, subunit CDC6, AAA+ superfamily ATPase)	Origin	Origin of replication complex subunit 1B OS=Arabidopsis thaliana GN=ORC1B PE=1 SV=1
FtPinG0004484200.01	1406	5.44	4.52	4.87	16.14	14.46	13.91	4.94333	14.8367	0.333184	6.52e-08	1.81e-06	probable sodium/metabolite cotransporter BASS3, chloroplastic [Sesamum indicum];protein EUGRSUZ_K02087 [Eucalyptus grandis];probable sodium/metabolite cotransporter BASS3, chloroplastic [Beta vulgaris subsp. vulgaris]	GO:0005887;GO:0016020;GO:0009941;GO:0005342;GO:0016021	integral component of plasma membrane;membrane;chloroplast envelope;organic acid transmembrane transporter activity;integral component of membrane	K03453	TC.BASS	http://www.genome.jp/dbget-bin/www_bget?ko:K03453	-	-	-	Probable	Probable sodium/metabolite cotransporter BASS3, chloroplastic OS=Arabidopsis thaliana GN=BASS3 PE=2 SV=1
FtPinG0005571100.01	1488	9.29	9.77	6.39	1.92	4.07	2.61	8.48333	2.86667	2.9593	0.000480742	0.00519942	protein SOVF_127760 [Spinacia oleracea]	-	-	-	-	-	-	-	-	-	-
FtPinG0002903500.01	1092	98.48	81.33	113.13	33.58	42.01	43.32	97.6467	39.6367	2.46354	1.02e-08	3.32e-07	uncharacterized protein LOC101311909 [Fragaria vesca subsp. vesca]	-	-	-	-	-	-	-	-	-	-
FtPinG0004132700.01	753	7.25	8.43	4.53	27.9	31.8	19.01	6.73667	26.2367	0.256765	3.45e-08	1.01e-06	proline synthase co-transcribed bacterial homolog protein-like [Sesamum indicum]	GO:0005622;GO:0030170	intracellular;pyridoxal phosphate binding	K06997	yggS,PROSC	http://www.genome.jp/dbget-bin/www_bget?ko:K06997	-	-	KOG3157(R)(Proline synthetase co-transcribed protein)	Proline	Proline synthase co-transcribed bacterial homolog protein OS=Mus musculus GN=Prosc PE=1 SV=1
FtPinG0000281400.01	1263	0	0.08	0.17	31	18.98	32.89	0.0833333	27.6233	0.00301677	1.37e-21	2.14e-19	transcription factor UNE10 [Ricinus communis]	GO:0046983	protein dimerization activity	-	-	-	-	-	-	Transcription	Transcription factor UNE10 OS=Arabidopsis thaliana GN=UNE10 PE=2 SV=1
FtPinG0009374100.01	4192	21.14	30.04	24.93	68.1	54.33	58.73	25.37	60.3867	0.420126	5.58e-12	2.93e-10	stromal processing peptidase, chloroplastic isoform X2 [Beta vulgaris subsp. vulgaris]	GO:0003824;GO:0016485;GO:0009793;GO:0046872;GO:0005739;GO:0009570;GO:0004222;GO:0009507;GO:0008270	catalytic activity;protein processing;embryo development ending in seed dormancy;metal ion binding;mitochondrion;chloroplast stroma;metalloendopeptidase activity;chloroplast;zinc ion binding	-	-	-	-	-	KOG0959(O)(N-arginine dibasic convertase NRD1 and related Zn2+-dependent endopeptidases, insulinase superfamily);KOG0960(O)(Mitochondrial processing peptidase, beta subunit, and related enzymes (insulinase superfamily))	Stromal	Stromal processing peptidase, chloroplastic OS=Pisum sativum GN=SPP PE=1 SV=2
FtPinG0006551200.01	2280	10.09	12.76	9.89	20.47	29.86	21.52	10.9133	23.95	0.455672	5.73e-08	1.61e-06	pentatricopeptide repeat-containing protein At4g14850 [Beta vulgaris subsp. vulgaris] &gt;KMT20524.1 hypothetical protein BVRB_1g005080 [Beta vulgaris subsp. vulgaris]	GO:0008270	zinc ion binding	-	-	-	-	-	-	Pentatricopeptide	Pentatricopeptide repeat-containing protein At4g13650 OS=Arabidopsis thaliana GN=PCMP-H42 PE=2 SV=2
FtPinG0001417800.01	1524	15.28	25.29	17.78	43.47	34.01	45.36	19.45	40.9467	0.475008	2.77e-11	1.32e-09	EXB62272.1 Protein SYM1 [Morus notabilis];KDP24169.1 hypothetical protein JCGZ_25826 [Jatropha curcas];SYM1 [Morus notabilis] &gt;uncharacterized protein LOC105646975 [Jatropha curcas] &gt	GO:0016021	integral component of membrane	K13348	MPV17	http://www.genome.jp/dbget-bin/www_bget?ko:K13348	Peroxisome	ko04146	KOG1944(R)(Peroxisomal membrane protein MPV17 and related proteins)	Peroxisomal	Peroxisomal membrane protein 2 OS=Bos taurus GN=PXMP2 PE=2 SV=3
FtPinG0000778200.01	1149	4.97	3.48	3.3	11.51	8.77	5.21	3.91667	8.49667	0.460965	0.00290873	0.023278	serine/threonine-protein kinase PBS1-like [Beta vulgaris subsp. vulgaris]	-	-	-	-	-	-	-	-	Probable	Probable serine/threonine-protein kinase PBL21 OS=Arabidopsis thaliana GN=PBL21 PE=1 SV=1
FtPinG0007958700.01	732	30.17	48.52	37.64	19.49	16.13	12.01	38.7767	15.8767	2.44237	0.00105387	0.0100089	KMT00372.1 hypothetical protein BVRB_9g216790 isoform A [Beta vulgaris subsp. vulgaris];B-box zinc finger protein 20 [Beta vulgaris subsp. vulgaris] &gt	GO:0008270;GO:0005622	zinc ion binding;intracellular	-	-	-	-	-	-	B-box	B-box zinc finger protein 20 OS=Arabidopsis thaliana GN=BBX20 PE=1 SV=1
FtPinG0006352100.01	1305	9.38	7.05	15.84	21.9	19.61	19.32	10.7567	20.2767	0.530495	0.000426897	0.00469505	cyclic dof factor 1 [Beta vulgaris subsp. vulgaris]	GO:0003677;GO:0006355	DNA binding;regulation of transcription, DNA-templated	-	-	-	-	-	-	Cyclic	Cyclic dof factor 3 OS=Arabidopsis thaliana GN=CDF3 PE=1 SV=2
FtPinG0002713600.01	4433	4.58	3.67	5.79	1.18	2.1	1.19	4.68	1.49	3.14094	2.61e-06	5.26e-05	KMS95401.1 hypothetical protein BVRB_008590 [Beta vulgaris subsp. vulgaris];DNA polymerase alpha catalytic subunit [Beta vulgaris subsp. vulgaris] &gt	GO:0003677;GO:0000166;GO:0001882;GO:0006270;GO:0008408;GO:0016740;GO:0016779;GO:0003676;GO:0006260;GO:0003887	DNA binding;nucleotide binding;nucleoside binding;DNA replication initiation;3'-5' exonuclease activity;transferase activity;nucleotidyltransferase activity;nucleic acid binding;DNA replication;DNA-directed DNA polymerase activity	K02320	POLA1	http://www.genome.jp/dbget-bin/www_bget?ko:K02320	DNA replication;Purine metabolism;Pyrimidine metabolism	ko03030,ko00230,ko00240	KOG0969(L)(DNA polymerase delta, catalytic subunit);KOG0970(L)(DNA polymerase alpha, catalytic subunit)	DNA	DNA polymerase alpha catalytic subunit OS=Oryza sativa subsp. japonica GN=Os01g0868300 PE=2 SV=2
FtPinG0007610200.01	1074	44.64	65.98	33.97	266.53	236.74	192.69	48.1967	231.987	0.207756	7.53e-19	8.84e-17	fructose-bisphosphate aldolase, cytoplasmic isozyme 1 [Solanum tuberosum]	GO:0016829;GO:0004332;GO:0006096;GO:0003824	lyase activity;fructose-bisphosphate aldolase activity;glycolytic process;catalytic activity	K01623	ALDO	http://www.genome.jp/dbget-bin/www_bget?ko:K01623	Fructose and mannose metabolism;Glycolysis / Gluconeogenesis;Pentose phosphate pathway;Carbon fixation in photosynthetic organisms;Biosynthesis of amino acids;Carbon metabolism	ko00051,ko00010,ko00030,ko00710,ko01230,ko01200	KOG1557(G)(Fructose-biphosphate aldolase)	Fructose-bisphosphate	Fructose-bisphosphate aldolase, cytoplasmic isozyme 1 OS=Pisum sativum PE=2 SV=1
FtPinG0008472100.01	2210	125.06	198.31	198.74	492.46	417.04	318.48	174.037	409.327	0.425178	7.09e-09	2.38e-07	probable 1-deoxy-D-xylulose-5-phosphate synthase, chloroplastic [Juglans regia]	GO:0016114;GO:0008152;GO:0003824;GO:0008661	terpenoid biosynthetic process;metabolic process;catalytic activity;1-deoxy-D-xylulose-5-phosphate synthase activity	K01662	dxs	http://www.genome.jp/dbget-bin/www_bget?ko:K01662	Thiamine metabolism;Terpenoid backbone biosynthesis	ko00730,ko00900	-	Probable	Probable 1-deoxy-D-xylulose-5-phosphate synthase, chloroplastic OS=Capsicum annuum GN=TKT2 PE=2 SV=1
FtPinG0008410600.01	1350	15.2	17.51	24.6	40.8	44.06	34.14	19.1033	39.6667	0.481597	2.31e-07	5.8e-06	uncharacterized protein LOC104888880 [Beta vulgaris subsp. vulgaris] &gt;KMT15843.1 hypothetical protein BVRB_3g058110 [Beta vulgaris subsp. vulgaris]	-	-	-	-	-	-	-	-	Uncharacterized	Uncharacterized FCP1 homology domain-containing protein C1271.03c OS=Schizosaccharomyces pombe (strain 972 / ATCC 24843) GN=SPBC1271.03c PE=4 SV=1
FtPinG0006172400.01	1536	34.24	36.71	24.05	6.49	9.69	15.37	31.6667	10.5167	3.01109	1.68e-05	0.000275256	decarboxylase [Camptotheca acuminata]	GO:0030170;GO:0019752;GO:0003824;GO:0006520;GO:0016831;GO:0016829	pyridoxal phosphate binding;carboxylic acid metabolic process;catalytic activity;cellular amino acid metabolic process;carboxy-lyase activity;lyase activity	K01592	E4.1.1.25	http://www.genome.jp/dbget-bin/www_bget?ko:K01592	Tyrosine metabolism;Isoquinoline alkaloid biosynthesis	ko00350,ko00950	KOG0629(E)(Glutamate decarboxylase and related proteins)	Aromatic-L-amino-acid	Aromatic-L-amino-acid decarboxylase OS=Catharanthus roseus GN=TDC PE=2 SV=1
FtPinG0009409800.01	798	114.24	121.85	128.12	315.74	305.53	269.36	121.403	296.877	0.408935	4.64e-19	5.52e-17	CBI24960.3 unnamed protein product, partial [Vitis vinifera];uncharacterized protein LOC100267159 [Vitis vinifera] &gt	GO:0009706;GO:0009507;GO:0016020;GO:0009941;GO:0016021	chloroplast inner membrane;chloroplast;membrane;chloroplast envelope;integral component of membrane	-	-	-	-	-	-	-	-
FtPinG0005743200.01	2253	3.41	3.85	6.64	9.8	14.04	12.89	4.63333	12.2433	0.378437	2.59e-07	6.45e-06	protein EIN4 [Vitis vinifera]	GO:0010105;GO:0005783;GO:0016020;GO:0051740;GO:0038199;GO:0016021;GO:0004673;GO:0000155;GO:0000160;GO:0050896;GO:0005789;GO:0007165	negative regulation of ethylene-activated signaling pathway;endoplasmic reticulum;membrane;ethylene binding;ethylene receptor activity;integral component of membrane;protein histidine kinase activity;phosphorelay sensor kinase activity;phosphorelay signal transduction system;response to stimulus;endoplasmic reticulum membrane;signal transduction	K14509	ETR,ERS	http://www.genome.jp/dbget-bin/www_bget?ko:K14509	MAPK signaling pathway - plant;Plant hormone signal transduction	ko04016,ko04075	KOG0519(T)(Sensory transduction histidine kinase)	Protein	Protein EIN4 OS=Arabidopsis thaliana GN=EIN4 PE=1 SV=1
FtPinG0002946200.01	561	1536.39	1313.09	1040.78	403.61	558.65	558.27	1296.75	506.843	2.55849	1.15e-07	3.08e-06	protein MANES_06G146800 [Manihot esculenta]	-	-	-	-	-	-	-	-	Remorin	Remorin OS=Solanum tuberosum PE=1 SV=1
FtPinG0002671400.01	933	233.5	168.74	122.27	1.33	0.92	10.16	174.837	4.13667	42.2651	3.57e-07	8.71e-06	3-ketoacyl-CoA synthase 19-like [Populus euphratica]	-	-	K15397	KCS	http://www.genome.jp/dbget-bin/www_bget?ko:K15397	Fatty acid elongation	ko00062	-	3-ketoacyl-CoA	3-ketoacyl-CoA synthase 1 OS=Arabidopsis thaliana GN=KCS1 PE=1 SV=1
FtPinG0001421900.01	942	98.08	162.65	112.87	484.67	522.57	516.13	124.533	507.79	0.245246	8.17e-23	1.42e-20	acid oxidase [Rumex palustris]	GO:0009835;GO:0055114;GO:0009693;GO:0016491;GO:0031418;GO:0009815;GO:0051213;GO:0046872	fruit ripening;oxidation-reduction process;ethylene biosynthetic process;oxidoreductase activity;L-ascorbic acid binding;1-aminocyclopropane-1-carboxylate oxidase activity;dioxygenase activity;metal ion binding	K05933	E1.14.17.4	http://www.genome.jp/dbget-bin/www_bget?ko:K05933	Cysteine and methionine metabolism	ko00270	-	1-aminocyclopropane-1-carboxylate	1-aminocyclopropane-1-carboxylate oxidase 1 OS=Solanum lycopersicum GN=ACO1 PE=2 SV=2
FtPinG0005817600.01	1863	6.92	4.43	7.72	2.02	1.43	2.6	6.35667	2.01667	3.15207	0.00020075	0.00245162	protein SOVF_152390 [Spinacia oleracea]	-	-	-	-	-	-	-	-	Polygalacturonase-1	Polygalacturonase-1 non-catalytic subunit beta OS=Solanum lycopersicum GN=GP1 PE=1 SV=1
FtPinG0004434100.01	1089	13.01	22.35	20.27	121.39	116.42	84.26	18.5433	107.357	0.172726	4.92e-25	1.09e-22	CDY10636.1 BnaA05g17260D [Brassica napus];ubiquinol oxidase 1a, mitochondrial-like isoform X1 [Brassica napus] &gt;XP_013647908.1 PREDICTED: ubiquinol oxidase 1a, mitochondrial-like isoform X2 [Brassica napus] &gt	GO:0016491;GO:0046872;GO:0016021;GO:0009916;GO:0055114;GO:0070469;GO:0016020	oxidoreductase activity;metal ion binding;integral component of membrane;alternative oxidase activity;oxidation-reduction process;respiratory chain;membrane	K17893	AOX1,AOX2	http://www.genome.jp/dbget-bin/www_bget?ko:K17893	-	-	-	Ubiquinol	Ubiquinol oxidase 1a, mitochondrial OS=Arabidopsis thaliana GN=AOX1A PE=1 SV=2
FtPinG0001326500.01	1069	70.51	110.99	35.59	155.47	184.29	123.61	72.3633	154.457	0.468502	0.000354232	0.00399872	XP_012575460.1 PREDICTED: carbonic anhydrase 2 isoform X1 [Cicer arietinum];carbonic anhydrase 2 isoform X1 [Beta vulgaris subsp. vulgaris];carbonic anhydrase 2 isoform X1 [Cicer arietinum] &gt;XP_012575459.1 PREDICTED: carbonic anhydrase 2 isoform X1 [Cicer arietinum] &gt	GO:0008270;GO:0016829;GO:0004089;GO:0015976	zinc ion binding;lyase activity;carbonate dehydratase activity;carbon utilization	K01673	cynT,can	http://www.genome.jp/dbget-bin/www_bget?ko:K01673	Nitrogen metabolism	ko00910	KOG1578(P)(Predicted carbonic anhydrase involved in protection against oxidative damage)	Carbonic;Beta	Carbonic anhydrase, chloroplastic OS=Nicotiana tabacum PE=2 SV=1;Beta carbonic anhydrase 2, chloroplastic OS=Arabidopsis thaliana GN=BCA2 PE=1 SV=3
FtPinG0006350100.01	414	197.59	234.76	227.74	59.6	120.29	81.44	220.03	87.11	2.52589	0.000180243	0.00222969	gibberellin-regulated GAST1-like protein [Stenocereus gummosus]	-	-	-	-	-	-	-	-	Gibberellin-regulated	Gibberellin-regulated protein 6 OS=Arabidopsis thaliana GN=GASA6 PE=3 SV=1
FtPinG0003259400.01	564	34.2	14.31	27.86	4.83	3.69	8.58	25.4567	5.7	4.46608	0.000186826	0.00229822	uncharacterized protein LOC104894753 [Beta vulgaris subsp. vulgaris] &gt;KMT09948.1 hypothetical protein BVRB_5g121640 [Beta vulgaris subsp. vulgaris]	-	-	-	-	-	-	-	-	-	-
FtPinG0009174300.01	963	15.03	14.48	25.09	47.74	36.43	19.54	18.2	34.57	0.526468	0.0019507	0.0168134	protein [Rheum australe]	GO:0009965;GO:0048281;GO:0045792;GO:0003677;GO:0005634;GO:0006351;GO:0006355	leaf morphogenesis;inflorescence morphogenesis;negative regulation of cell size;DNA binding;nucleus;transcription, DNA-templated;regulation of transcription, DNA-templated	-	-	-	-	-	-	NAC	NAC domain-containing protein 35 OS=Arabidopsis thaliana GN=NAC035 PE=1 SV=2
FtPinG0009102300.01	1026	35.35	20.48	34.5	9.02	9.1	13.66	30.11	10.5933	2.84235	2.74e-05	0.000426297	isoform 1 [Theobroma cacao]	GO:0005634	nucleus	K18810	CYCD1_2_4	http://www.genome.jp/dbget-bin/www_bget?ko:K18810	-	-	KOG0654(D)(G2/Mitotic-specific cyclin A)	Cyclin-D1-1	Cyclin-D1-1 OS=Arabidopsis thaliana GN=CYCD1-1 PE=1 SV=3
FtPinG0004076700.01	1065	2.87	2.63	4.31	18.47	14.13	11.85	3.27	14.8167	0.220697	2.42e-10	1.03e-08	KJB24252.1 hypothetical protein B456_004G135200 [Gossypium raimondii];KJB24247.1 hypothetical protein B456_004G135200 [Gossypium raimondii] &gt;mitochondrial adenine nucleotide transporter ADNT1-like [Gossypium raimondii] &gt;KJB24246.1 hypothetical protein B456_004G135200 [Gossypium raimondii] &gt	GO:0006412;GO:0016020;GO:0006810;GO:0055085;GO:0003735;GO:0016021	translation;membrane;transport;transmembrane transport;structural constituent of ribosome;integral component of membrane	K14684	SLC25A23S	http://www.genome.jp/dbget-bin/www_bget?ko:K14684	-	-	KOG0752(C)(Mitochondrial solute carrier protein)	Mitochondrial	Mitochondrial adenine nucleotide transporter ADNT1 OS=Arabidopsis thaliana GN=ADNT1 PE=1 SV=1
FtPinG0002701100.01	501	11.13	10.36	8.5	32.24	30.99	32.77	9.99667	32	0.312396	9.32e-07	2.08e-05	NAD(P)H-quinone oxidoreductase subunit O, chloroplastic-like [Erythranthe guttata]	GO:0009535;GO:0010258;GO:0005886;GO:0055114;GO:0016655;GO:0009507	chloroplast thylakoid membrane;NADH dehydrogenase complex (plastoquinone) assembly;plasma membrane;oxidation-reduction process;oxidoreductase activity, acting on NAD(P)H, quinone or similar compound as acceptor;chloroplast	-	-	-	-	-	-	NAD(P)H-quinone	NAD(P)H-quinone oxidoreductase subunit O, chloroplastic OS=Arabidopsis thaliana GN=ndhO PE=2 SV=1
FtPinG0008921300.01	1142	84.22	85.51	105.61	35.21	37.93	53.36	91.78	42.1667	2.1766	3.61e-06	7.03e-05	CBI39074.3 unnamed protein product, partial [Vitis vinifera];syntaxin-132 [Vitis vinifera] &gt;XP_010653211.1 PREDICTED: syntaxin-132 [Vitis vinifera] &gt	GO:0031201;GO:0005484;GO:0048278;GO:0006886;GO:0016020;GO:0012505;GO:0006887;GO:0016192;GO:0005886;GO:0016021;GO:0000149;GO:0006906	SNARE complex;SNAP receptor activity;vesicle docking;intracellular protein transport;membrane;endomembrane system;exocytosis;vesicle-mediated transport;plasma membrane;integral component of membrane;SNARE binding;vesicle fusion	K08486	STX1B_2_3	http://www.genome.jp/dbget-bin/www_bget?ko:K08486	SNARE interactions in vesicular transport	ko04130	KOG0811(U)(SNARE protein PEP12/VAM3/Syntaxin 7/Syntaxin 17);KOG0810(U)(SNARE protein Syntaxin 1 and related proteins)	Syntaxin-132	Syntaxin-132 OS=Arabidopsis thaliana GN=SYP132 PE=1 SV=1
FtPinG0002580000.01	2795	23.08	33.74	34.59	72.87	67.29	61.43	30.47	67.1967	0.453445	1.12e-11	5.65e-10	XP_010661885.1 PREDICTED: protein SUPPRESSOR OF PHYA-105 1 [Vitis vinifera];protein SUPPRESSOR OF PHYA-105 1 [Vitis vinifera] &gt;XP_010661884.1 PREDICTED: protein SUPPRESSOR OF PHYA-105 1 [Vitis vinifera] &gt	GO:0006468;GO:0005524;GO:0004672	protein phosphorylation;ATP binding;protein kinase activity	K16240	SPA1	http://www.genome.jp/dbget-bin/www_bget?ko:K16240	Circadian rhythm - plant	ko04712	-	Protein	Protein SUPPRESSOR OF PHYA-105 1 OS=Arabidopsis thaliana GN=SPA1 PE=1 SV=1
FtPinG0000174200.01	567	64.83	83.41	83.25	243.83	278.52	199.53	77.1633	240.627	0.320677	3.01e-17	3.05e-15	30S ribosomal protein S20, chloroplastic [Ricinus communis] &gt;EEF30134.1 30S ribosomal protein S20, putative [Ricinus communis]	GO:0009570;GO:0005840;GO:0003723;GO:0006412;GO:0009941;GO:0016020;GO:0005622;GO:0009507;GO:0003735	chloroplast stroma;ribosome;RNA binding;translation;chloroplast envelope;membrane;intracellular;chloroplast;structural constituent of ribosome	K02968	RP-S20,rpsT	http://www.genome.jp/dbget-bin/www_bget?ko:K02968	Ribosome	ko03010	-	30S	30S ribosomal protein S20, chloroplastic OS=Arabidopsis thaliana GN=RPS20 PE=2 SV=1
FtPinG0000786400.01	1107	2.61	5.17	4.9	136.92	99.48	87.12	4.22667	107.84	0.0391939	4.14e-58	1.18e-54	XP_016462402.1 PREDICTED: pheophytinase, chloroplastic-like [Nicotiana tabacum];pheophytinase, chloroplastic [Nicotiana sylvestris] &gt	GO:0016787;GO:0003824	hydrolase activity;catalytic activity	-	-	-	-	-	KOG4409(R)(Predicted hydrolase/acyltransferase (alpha/beta hydrolase superfamily))	Pheophytinase,	Pheophytinase, chloroplastic OS=Arabidopsis thaliana GN=PPH PE=1 SV=1
FtPinG0001445400.01	1545	2.63	3.15	4.38	7.45	8.13	5.68	3.38667	7.08667	0.477893	0.00051558	0.00552201	DUF21 domain-containing protein At4g14240 [Vitis vinifera]	GO:0016021;GO:0016020	integral component of membrane;membrane	K16302	CNNM	http://www.genome.jp/dbget-bin/www_bget?ko:K16302	-	-	KOG2118(S)(Predicted membrane protein, contains two CBS domains)	DUF21	DUF21 domain-containing protein At4g14240 OS=Arabidopsis thaliana GN=CBSDUF1 PE=1 SV=1
FtPinG0005672900.01	801	29.26	52.85	32.99	52.33	93.6	61.86	38.3667	69.2633	0.553925	0.00111194	0.010462	EOX94754.1 Ribosome recycling factor isoform 1 [Theobroma cacao];ribosome-recycling factor, chloroplastic isoform X3 [Theobroma cacao] &gt	GO:0009658;GO:0009579;GO:0009570;GO:0009507;GO:0009817;GO:0006412;GO:0005507;GO:0009793;GO:0032544	chloroplast organization;thylakoid;chloroplast stroma;chloroplast;defense response to fungus, incompatible interaction;translation;copper ion binding;embryo development ending in seed dormancy;plastid translation	K02838	frr,MRRF,RRF	http://www.genome.jp/dbget-bin/www_bget?ko:K02838	-	-	KOG4759(J)(Ribosome recycling factor)	Ribosome-recycling	Ribosome-recycling factor, chloroplastic OS=Spinacia oleracea GN=RRF PE=1 SV=1
FtPinG0003140500.01	1182	85.51	98.35	179.36	544	337.68	728.68	121.073	536.787	0.225552	2.56e-13	1.59e-11	[Fagopyrum tataricum]	GO:0016740;GO:0016758;GO:0016757;GO:0008152	transferase activity;transferase activity, transferring hexosyl groups;transferase activity, transferring glycosyl groups;metabolic process	K12930	BZ1	http://www.genome.jp/dbget-bin/www_bget?ko:K12930	Anthocyanin biosynthesis	ko00942	-	Kaempferol	Kaempferol 3-O-beta-D-galactosyltransferase OS=Petunia hybrida PE=1 SV=1
FtPinG0005830100.01	1521	4.2	3.51	5.88	9.59	10.6	7.62	4.53	9.27	0.488673	0.000202761	0.00247196	cytochrome P450 71A1-like [Beta vulgaris subsp. vulgaris]	GO:0016021;GO:0046872;GO:0016491;GO:0016020;GO:0004497;GO:0016705;GO:0020037;GO:0005506;GO:0055114	integral component of membrane;metal ion binding;oxidoreductase activity;membrane;monooxygenase activity;oxidoreductase activity, acting on paired donors, with incorporation or reduction of molecular oxygen;heme binding;iron ion binding;oxidation-reduction process	-	-	-	-	-	-	Cytochrome	Cytochrome P450 71A9 OS=Glycine max GN=CYP71A9 PE=2 SV=1
FtPinG0002075400.01	1683	16.19	5.31	6.21	28.96	26.25	9.79	9.23667	21.6667	0.426308	0.00263292	0.0215339	synthase, partial [Persicaria minor]	GO:0016114;GO:0008152;GO:0000287;GO:0005737;GO:0052577;GO:0016829;GO:0046872;GO:0034004;GO:0010333	terpenoid biosynthetic process;metabolic process;magnesium ion binding;cytoplasm;germacrene-D synthase activity;lyase activity;metal ion binding;germacradienol synthase activity;terpene synthase activity	K15803	GERD	http://www.genome.jp/dbget-bin/www_bget?ko:K15803	Sesquiterpenoid and triterpenoid biosynthesis	ko00909	-	Probable	Probable sesquiterpene synthase OS=Santalum murrayanum GN=STPS PE=3 SV=1
FtPinG0009175900.01	753	11.88	6.71	5.11	12.19	18	13.69	7.9	14.6267	0.540109	0.00567304	0.040082	uncharacterized protein LOC103334862 [Prunus mume]	GO:0016021;GO:0006886;GO:0006605;GO:0016020	integral component of membrane;intracellular protein transport;protein targeting;membrane	-	-	-	-	-	-	-	-
FtPinG0003750000.01	2394	198.64	101.79	129.34	27.84	50.99	95.17	143.257	58	2.46994	0.00205147	0.0175355	protein product [Coffea canephora]	GO:0016021;GO:0016020	integral component of membrane;membrane	-	-	-	-	-	-	-	-
FtPinG0001325500.01	429	35.03	27.69	32.33	7.76	7.9	12.03	31.6833	9.23	3.43265	0.00188831	0.0163346	uncharacterized protein LOC108208159 [Daucus carota subsp. sativus] &gt;KZN06248.1 hypothetical protein DCAR_007085 [Daucus carota subsp. sativus]	GO:0016020;GO:0016021	membrane;integral component of membrane	-	-	-	-	-	-	-	-
FtPinG0001767200.01	913	75.9	86.97	89.93	132.92	172.92	165.69	84.2667	157.177	0.536127	1.69e-09	6.29e-08	KMT12240.1 hypothetical protein BVRB_5g101850 [Beta vulgaris subsp. vulgaris];ATP-dependent Clp protease proteolytic subunit-related protein 2, chloroplastic [Beta vulgaris subsp. vulgaris] &gt	GO:0004252;GO:0006508	serine-type endopeptidase activity;proteolysis	K01358	clpP,CLPP	http://www.genome.jp/dbget-bin/www_bget?ko:K01358	-	-	KOG0840(O)(ATP-dependent Clp protease, proteolytic subunit)	ATP-dependent	ATP-dependent Clp protease proteolytic subunit-related protein 2, chloroplastic OS=Arabidopsis thaliana GN=CLPR2 PE=1 SV=1
FtPinG0003066800.01	1566	6.77	8.66	9.33	36.77	39.21	38.38	8.25333	38.12	0.216509	4.54e-29	1.51e-26	squalene monooxygenase [Theobroma cacao] &gt;EOY15642.1 Squalene monooxygenase isoform 1 [Theobroma cacao]	GO:0004497;GO:0016020;GO:0050660;GO:0055114;GO:0016021;GO:0004506;GO:0016491	monooxygenase activity;membrane;flavin adenine dinucleotide binding;oxidation-reduction process;integral component of membrane;squalene monooxygenase activity;oxidoreductase activity	K00511	SQLE,ERG1	http://www.genome.jp/dbget-bin/www_bget?ko:K00511	Steroid biosynthesis;Sesquiterpenoid and triterpenoid biosynthesis	ko00100,ko00909	KOG1298(I)(Squalene monooxygenase)	Squalene	Squalene monooxygenase OS=Panax ginseng PE=2 SV=1
FtPinG0005445200.01	489	138.62	143.3	132.86	48.35	61.22	23.14	138.26	44.2367	3.12546	0.000102017	0.00136134	KRH51177.1 hypothetical protein GLYMA_07G266700 [Glycine max];PLASMODESMATA CALLOSE-BINDING PROTEIN 5 [Beta vulgaris subsp. vulgaris];KHN42279.1 Glucan endo-1,3-beta-glucosidase 12 [Glycine soja] &gt;PLASMODESMATA CALLOSE-BINDING PROTEIN 5-like [Glycine max] &gt	GO:0030247;GO:0046658;GO:0004553	polysaccharide binding;anchored component of plasma membrane;hydrolase activity, hydrolyzing O-glycosyl compounds	-	-	-	-	-	-	Glucan	Glucan endo-1,3-beta-glucosidase 12 OS=Arabidopsis thaliana GN=At4g29360 PE=1 SV=1
FtPinG0008677300.01	426	131.74	112.49	73.75	26.17	47.36	46.32	105.993	39.95	2.65315	0.00159582	0.0141768	EMJ07316.1 hypothetical protein PRUPE_ppa013072mg [Prunus persica];protein PRUPE_ppa013072mg [Prunus persica] &gt;XP_008246542.1 PREDICTED: histone H2AX [Prunus mume] &gt	GO:0046982;GO:0003677;GO:0005694;GO:0005634;GO:0000790;GO:0006342;GO:0000786	protein heterodimerization activity;DNA binding;chromosome;nucleus;nuclear chromatin;chromatin silencing;nucleosome	K11251	H2A	http://www.genome.jp/dbget-bin/www_bget?ko:K11251	-	-	KOG1756(B)(Histone 2A)	Histone	Histone H2AX OS=Cicer arietinum GN=HIS2A PE=2 SV=1
FtPinG0004398100.01	1875	32.57	15.35	27.9	9.04	8.02	12.56	25.2733	9.87333	2.55976	0.000160434	0.00201775	cellulose synthase-like protein G2 [Populus euphratica]	GO:0071555;GO:0016020;GO:0016740;GO:0016760;GO:0016021;GO:0016757;GO:0030244	cell wall organization;membrane;transferase activity;cellulose synthase (UDP-forming) activity;integral component of membrane;transferase activity, transferring glycosyl groups;cellulose biosynthetic process	-	-	-	-	-	-	Cellulose	Cellulose synthase-like protein E6 OS=Oryza sativa subsp. japonica GN=CSLE6 PE=2 SV=1
FtPinG0002258600.01	627	21.92	17.03	23.55	47.32	50.12	48.17	20.8333	48.5367	0.429229	3.08e-08	9.17e-07	copper-transporting ATPase PAA1, chloroplastic-like isoform X1 [Nicotiana tomentosiformis]	GO:0016020;GO:0004008;GO:0016021;GO:0000166;GO:0046872;GO:0006812;GO:0019829;GO:0030001;GO:0016787	membrane;copper-exporting ATPase activity;integral component of membrane;nucleotide binding;metal ion binding;cation transport;cation-transporting ATPase activity;metal ion transport;hydrolase activity	K01533	copB	http://www.genome.jp/dbget-bin/www_bget?ko:K01533	-	-	-	Copper-transporting	Copper-transporting ATPase PAA1, chloroplastic OS=Arabidopsis thaliana GN=PAA1 PE=2 SV=1
FtPinG0002928200.01	1500	29.74	44.98	44.92	97.89	83.65	78.94	39.88	86.8267	0.459306	6.38e-09	2.16e-07	protein ABCI7, chloroplastic [Beta vulgaris subsp. vulgaris] &gt;KMS95419.1 hypothetical protein BVRB_008370 [Beta vulgaris subsp. vulgaris]	GO:0016226	iron-sulfur cluster assembly	K09015	sufD	http://www.genome.jp/dbget-bin/www_bget?ko:K09015	-	-	-	Protein	Protein ABCI7, chloroplastic OS=Arabidopsis thaliana GN=ABCI7 PE=1 SV=1
FtPinG0003080700.01	1572	27.87	48.76	24.6	87.8	79.94	70.15	33.7433	79.2967	0.425533	9.7e-07	2.15e-05	cytochrome P450 94A1 [Sesamum indicum]	GO:0016020;GO:0004497;GO:0016705;GO:0020037;GO:0055114;GO:0005506;GO:0016021;GO:0046872;GO:0016491	membrane;monooxygenase activity;oxidoreductase activity, acting on paired donors, with incorporation or reduction of molecular oxygen;heme binding;oxidation-reduction process;iron ion binding;integral component of membrane;metal ion binding;oxidoreductase activity	-	-	-	-	-	-	Cytochrome	Cytochrome P450 94A1 OS=Vicia sativa GN=CYP94A1 PE=2 SV=2
FtPinG0005555500.01	525	34.53	7.54	25.72	1.54	1.83	2.99	22.5967	2.12	10.6588	5.07e-06	9.56e-05	CEN-like protein 1 [Theobroma cacao]	GO:0009908;GO:0010228	flower development;vegetative to reproductive phase transition of meristem	-	-	-	-	-	KOG3346(R)(Phosphatidylethanolamine binding protein)	CEN-like	CEN-like protein 1 OS=Nicotiana tabacum GN=CET1 PE=2 SV=1
FtPinG0004182700.01	381	1506.82	2111.09	2432.05	8928.23	9641.26	6815.63	2016.65	8461.71	0.238327	3.55e-26	9.24e-24	photosystem I reaction center subunit IV B, chloroplastic [Solanum lycopersicum]	GO:0009522;GO:0015979;GO:0009538	photosystem I;photosynthesis;photosystem I reaction center	K02693	psaE	http://www.genome.jp/dbget-bin/www_bget?ko:K02693	Photosynthesis	ko00195	-	Photosystem	Photosystem I reaction center subunit IV, chloroplastic OS=Spinacia oleracea GN=PSAE-1 PE=1 SV=1
FtPinG0006624100.01	792	60.79	86.08	60.16	151.1	149.47	120.05	69.01	140.207	0.492202	3.42e-07	8.37e-06	zinc-finger homeodomain protein 9-like [Nelumbo nucifera]	GO:0003677	DNA binding	-	-	-	-	-	-	Zinc-finger	Zinc-finger homeodomain protein 11 OS=Arabidopsis thaliana GN=ZHD11 PE=1 SV=1
FtPinG0005420300.01	1917	41.56	25.37	27.8	7.66	9.06	13.12	31.5767	9.94667	3.1746	5.24e-09	1.81e-07	GDSL esterase/lipase EXL1-like [Citrus sinensis];GDSL esterase/lipase EXL3-like [Prunus mume]	GO:0006629;GO:0016298;GO:0016788	lipid metabolic process;lipase activity;hydrolase activity, acting on ester bonds	-	-	-	-	-	-	GDSL	GDSL esterase/lipase EXL3 OS=Arabidopsis thaliana GN=EXL3 PE=2 SV=1
FtPinG0003239400.01	1353	26.12	11.62	24.92	7.28	4.08	6.25	20.8867	5.87	3.55821	1.21e-05	0.000206758	XP_016445699.1 PREDICTED: serine/threonine-protein kinase D6PKL2-like [Nicotiana tabacum];serine/threonine-protein kinase D6PKL2 [Nicotiana sylvestris] &gt	GO:0035556;GO:0005886;GO:0004674;GO:0005634;GO:0004672;GO:0005737;GO:0005524;GO:0009507;GO:0006468	intracellular signal transduction;plasma membrane;protein serine/threonine kinase activity;nucleus;protein kinase activity;cytoplasm;ATP binding;chloroplast;protein phosphorylation	-	-	-	-	-	KOG0610(R)(Putative serine/threonine protein kinase)	Serine/threonine-protein	Serine/threonine-protein kinase AGC1-5 OS=Arabidopsis thaliana GN=AGC1-5 PE=1 SV=1
FtPinG0004398300.01	2171	10.01	3.56	8.57	1.83	1.82	3.71	7.38	2.45333	3.00815	0.00436841	0.0324673	protein CICLE_v10004394mg [Citrus clementina] &gt;EMJ26435.1 hypothetical protein PRUPE_ppa001861mg [Prunus persica];protein PRUPE_ppa001861mg [Prunus persica] &gt;ESR33387.1 hypothetical protein CICLE_v10004394mg [Citrus clementina];cellulose synthase-like protein G2 [Nicotiana tomentosiformis];cellulose synthase-like protein G2 isoform X1 [Juglans regia]	GO:0030244;GO:0016757;GO:0016021;GO:0016760;GO:0016740;GO:0016020;GO:0071555	cellulose biosynthetic process;transferase activity, transferring glycosyl groups;integral component of membrane;cellulose synthase (UDP-forming) activity;transferase activity;membrane;cell wall organization	-	-	-	-	-	-	Cellulose;Cellulose;Cellulose	Cellulose synthase-like protein E6 OS=Oryza sativa subsp. japonica GN=CSLE6 PE=2 SV=1;Cellulose synthase-like protein G2 OS=Arabidopsis thaliana GN=CSLG2 PE=2 SV=1;Cellulose synthase-like protein E1 OS=Oryza sativa subsp. japonica GN=CSLE1 PE=2 SV=2
FtPinG0009903900.01	402	411.35	635.4	432.81	1603.6	2402.55	1369.29	493.187	1791.81	0.275244	1.47e-14	1.09e-12	protein SOVF_089430 [Spinacia oleracea]	GO:0009507	chloroplast	-	-	-	-	-	-	Light-regulated	Light-regulated protein OS=Oryza sativa subsp. japonica GN=LIR1 PE=2 SV=1
FtPinG0000437300.01	1737	24.19	12.75	18.44	6.57	7.28	6.37	18.46	6.74	2.73887	7.64e-06	0.000138388	probable auxin efflux carrier component 1b [Arachis ipaensis];protein MANES_08G060200 [Manihot esculenta]	GO:0010252;GO:0016021;GO:0005886;GO:0055085;GO:0009734;GO:0010329;GO:0016020;GO:0005783;GO:0006810;GO:0009926	auxin homeostasis;integral component of membrane;plasma membrane;transmembrane transport;auxin-activated signaling pathway;auxin efflux transmembrane transporter activity;membrane;endoplasmic reticulum;transport;auxin polar transport	K13947	PIN	http://www.genome.jp/dbget-bin/www_bget?ko:K13947	-	-	-	Probable;Auxin	Probable auxin efflux carrier component 1c OS=Oryza sativa subsp. japonica GN=PIN1C PE=2 SV=1;Auxin efflux carrier component 1a OS=Oryza sativa subsp. japonica GN=PIN1A PE=2 SV=1
FtPinG0003248200.01	1566	13.68	10.61	14.41	1.68	4.94	5.53	12.9	4.05	3.18519	0.00022467	0.00270453	non-specific phospholipase C4-like [Fragaria vesca subsp. vesca]	GO:0003824;GO:0008152;GO:0016788	catalytic activity;metabolic process;hydrolase activity, acting on ester bonds	K01114	plcC	http://www.genome.jp/dbget-bin/www_bget?ko:K01114	Inositol phosphate metabolism;Ether lipid metabolism;Glycerophospholipid metabolism	ko00562,ko00565,ko00564	-	Non-specific	Non-specific phospholipase C3 OS=Arabidopsis thaliana GN=NPC3 PE=2 SV=1
FtPinG0001525500.01	1318	21.02	29.51	15.8	14.51	15.74	6	22.11	12.0833	1.82979	0.00120811	0.0112159	protein TSUD_113330 [Trifolium subterraneum];uncharacterized mitochondrial protein AtMg00810-like [Malus domestica]	-	-	-	-	-	-	-	-	Retrovirus-related;Copia	Retrovirus-related Pol polyprotein from transposon TNT 1-94 OS=Nicotiana tabacum PE=2 SV=1;Copia protein OS=Drosophila melanogaster GN=GIP PE=1 SV=3
FtPinG0008377800.01	1483	18.55	23.4	21.97	33.75	48.02	40.55	21.3067	40.7733	0.522564	5.13e-07	1.21e-05	XP_008232753.1 PREDICTED: cell division protein FtsY homolog, chloroplastic [Prunus mume] &gt;cell division protein FtsY homolog, chloroplastic [Prunus mume] &gt;XP_008232754.1 PREDICTED: cell division protein FtsY homolog, chloroplastic [Prunus mume] &gt;XP_008232755.1 PREDICTED: cell division protein FtsY homolog, chloroplastic [Prunus mume] &gt;XP_016650335.1 PREDICTED: cell division protein F…	GO:0005525;GO:0006614	GTP binding;SRP-dependent cotranslational protein targeting to membrane	K03110	ftsY	http://www.genome.jp/dbget-bin/www_bget?ko:K03110	Protein export	ko03060	KOG0781(U)(Signal recognition particle receptor, alpha subunit);KOG0780(U)(Signal recognition particle, subunit Srp54)	Cell	Cell division protein FtsY homolog, chloroplastic OS=Arabidopsis thaliana GN=CPFTSY PE=1 SV=2
FtPinG0004046200.01	1032	61.99	21.1	51.67	8.63	3.91	15.38	44.92	9.30667	4.82665	1.17e-05	0.000201508	KMS96422.1 hypothetical protein BVRB_9g225220 [Beta vulgaris subsp. vulgaris];protein trichome birefringence-like 36 [Beta vulgaris subsp. vulgaris] &gt	GO:0016021;GO:0016020	integral component of membrane;membrane	-	-	-	-	-	-	Protein	Protein trichome birefringence-like 3 OS=Arabidopsis thaliana GN=TBL3 PE=2 SV=1
FtPinG0009234700.01	972	1.04	0.21	0.12	9.02	28.33	3.39	0.456667	13.58	0.0336279	1.44e-09	5.41e-08	cinnamoyl-CoA reductase 1 [Beta vulgaris subsp. vulgaris] &gt;KMT19115.1 hypothetical protein BVRB_1g015120 [Beta vulgaris subsp. vulgaris]	GO:0005829;GO:0003824;GO:0050662	cytosol;catalytic activity;coenzyme binding	-	-	-	-	-	-	Cinnamoyl-CoA	Cinnamoyl-CoA reductase 1 OS=Arabidopsis thaliana GN=CCR1 PE=1 SV=1
FtPinG0004302100.01	420	31.41	21.02	30.63	38.93	76.04	41.31	27.6867	52.0933	0.531482	0.00306435	0.0242524	KRH53216.1 hypothetical protein GLYMA_06G111500 [Glycine max];ACU14066.1 unknown [Glycine max] &gt;protein LOC100306069 [Glycine max] &gt	-	-	-	-	-	-	-	-	-	-
FtPinG0000574800.01	648	83.61	129.25	68.55	264.67	354.48	227.68	93.8033	282.277	0.33231	6.66e-10	2.67e-08	LOW QUALITY PROTEIN: photosystem II stability/assembly factor HCF136, chloroplastic [Cicer arietinum]	-	-	-	-	-	-	-	-	Photosystem	Photosystem II stability/assembly factor HCF136, chloroplastic OS=Arabidopsis thaliana GN=HCF136 PE=1 SV=1
FtPinG0002971600.01	537	31.84	52.9	47.5	316.75	279.71	211.92	44.08	269.46	0.163586	2.91e-25	6.66e-23	chloroplast stem-loop binding protein of 41 kDa b, chloroplastic [Vigna radiata var. radiata]	GO:0003824;GO:0050662	catalytic activity;coenzyme binding	-	-	-	-	-	-	Chloroplast	Chloroplast stem-loop binding protein of 41 kDa b, chloroplastic OS=Arabidopsis thaliana GN=CSP41B PE=1 SV=1
FtPinG0000134600.01	519	4.19	4.95	4.84	21.46	16.84	15.99	4.66	18.0967	0.257506	1.38e-05	0.00023089	ESR51323.1 hypothetical protein CICLE_v10033600mg, partial [Citrus clementina];protein CICLE_v10033600mg, partial [Citrus clementina] &gt	GO:0051287;GO:0051539;GO:0016651;GO:0008137;GO:0010181;GO:0055114	NAD binding;4 iron, 4 sulfur cluster binding;oxidoreductase activity, acting on NAD(P)H;NADH dehydrogenase (ubiquinone) activity;FMN binding;oxidation-reduction process	K03942	NDUFV1	http://www.genome.jp/dbget-bin/www_bget?ko:K03942	Oxidative phosphorylation	ko00190	KOG2658(C)(NADH:ubiquinone oxidoreductase, NDUFV1/51kDa subunit)	NADH	NADH dehydrogenase [ubiquinone] flavoprotein 1, mitochondrial OS=Arabidopsis thaliana GN=At5g08530 PE=2 SV=1
FtPinG0005091500.01	1278	0.45	0.74	0.42	3.43	2.35	1.62	0.536667	2.46667	0.217568	0.000911373	0.0088752	putative receptor-like protein kinase At4g00960 [Beta vulgaris subsp. vulgaris]	-	-	-	-	-	-	-	-	Cysteine-rich	Cysteine-rich receptor-like protein kinase 8 OS=Arabidopsis thaliana GN=CRK8 PE=3 SV=2
FtPinG0003179400.01	2220	90.43	81.77	158.91	31.11	31.95	56.77	110.37	39.9433	2.76316	1.51e-05	0.000250041	scarecrow-like protein 34 [Beta vulgaris subsp. vulgaris] &gt;KMT05221.1 hypothetical protein BVRB_7g173650 [Beta vulgaris subsp. vulgaris]	GO:0006351;GO:0006355	transcription, DNA-templated;regulation of transcription, DNA-templated	-	-	-	-	-	-	Scarecrow-like	Scarecrow-like protein 14 OS=Arabidopsis thaliana GN=SCL14 PE=2 SV=2
FtPinG0008187600.01	723	35.89	37	25.24	56.1	66.5	57.25	32.71	59.95	0.545621	3.97e-05	0.000592252	KMS98760.1 hypothetical protein BVRB_3g068390 isoform A [Beta vulgaris subsp. vulgaris];uncharacterized protein LOC104906713 isoform X1 [Beta vulgaris subsp. vulgaris] &gt	GO:0016021;GO:0016020	integral component of membrane;membrane	-	-	-	-	-	-	-	-
FtPinG0002624600.01	339	30.59	35.11	32.57	80.31	69.38	60.59	32.7567	70.0933	0.467329	0.00118573	0.0110476	cytochrome b561 and DOMON domain-containing protein At4g12980 [Daucus carota subsp. sativus] &gt;KZN12102.1 hypothetical protein DCAR_004758 [Daucus carota subsp. sativus]	GO:0016021;GO:0055114;GO:0016020	integral component of membrane;oxidation-reduction process;membrane	-	-	-	-	-	-	Cytochrome	Cytochrome b561 and DOMON domain-containing protein At3g25290 OS=Arabidopsis thaliana GN=At3g25290 PE=2 SV=1
FtPinG0006558200.01	825	84.55	154.41	132.07	1021.25	969.73	645.92	123.677	878.967	0.140707	8.7e-30	3.2e-27	photosystem II 22 kDa protein, chloroplastic [Ziziphus jujuba]	GO:0016021;GO:0016020	integral component of membrane;membrane	K03542	psbS	http://www.genome.jp/dbget-bin/www_bget?ko:K03542	Photosynthesis	ko00195	-	Photosystem	Photosystem II 22 kDa protein, chloroplastic OS=Spinacia oleracea GN=PSBS PE=1 SV=1
FtPinG0003628500.01	1506	16.85	32.73	24.98	128.8	139.54	106.43	24.8533	124.923	0.198949	4.82e-22	7.93e-20	XP_016432438.1 PREDICTED: geraniol 8-hydroxylase-like [Nicotiana tabacum];geraniol 8-hydroxylase-like [Nicotiana tomentosiformis] &gt	GO:0020037;GO:0055114;GO:0005506;GO:0004497;GO:0016020;GO:0016705;GO:0044550;GO:0016491;GO:0046872;GO:0016709;GO:0033772;GO:0016021	heme binding;oxidation-reduction process;iron ion binding;monooxygenase activity;membrane;oxidoreductase activity, acting on paired donors, with incorporation or reduction of molecular oxygen;secondary metabolite biosynthetic process;oxidoreductase activity;metal ion binding;oxidoreductase activity, acting on paired donors, with incorporation or reduction of molecular oxygen, NAD(P)H as one donor…	-	-	-	-	-	-	Flavonoid	Flavonoid 3&apos;-monooxygenase OS=Petunia hybrida GN=CYP75B2 PE=2 SV=1
FtPinG0006611700.01	602	72.36	129.72	49.33	577.7	516.43	450.39	83.8033	514.84	0.162775	8.74e-18	9.48e-16	uncharacterized protein LOC105969751 [Erythranthe guttata] &gt;KDP40568.1 hypothetical protein JCGZ_24567 [Jatropha curcas];EYU26926.1 hypothetical protein MIMGU_mgv1a012730mg [Erythranthe guttata];uncharacterized protein LOC105631266 [Jatropha curcas] &gt;uncharacterized protein LOC109189199 [Ipomoea nil]	GO:0009535;GO:0009735;GO:0009507;GO:0009579	chloroplast thylakoid membrane;response to cytokinin;chloroplast;thylakoid	-	-	-	-	-	-	-	-
FtPinG0003330600.01	2442	25.97	28.84	31.57	128.31	115.97	92.57	28.7933	112.283	0.256435	3.28e-29	1.12e-26	XP_015935740.1 PREDICTED: 4-hydroxy-3-methylbut-2-en-1-yl diphosphate synthase (ferredoxin), chloroplastic [Arachis duranensis];AHM26645.1 4-hydroxy-3-methylbut-2-en-1-yl diphosphate synthase protein [Pyrus x bretschneideri];4-hydroxy-3-methylbut-2-en-1-yl diphosphate synthase (ferredoxin), chloroplastic [Arachis duranensis] &gt;diphosphate synthase, chloroplastic [Pyrus x bretschneideri] &gt	GO:0016114;GO:0046429;GO:0055114;GO:0005506;GO:0008299;GO:0003725	terpenoid biosynthetic process;4-hydroxy-3-methylbut-2-en-1-yl diphosphate synthase activity;oxidation-reduction process;iron ion binding;isoprenoid biosynthetic process;double-stranded RNA binding	K03526	gcpE,ispG	http://www.genome.jp/dbget-bin/www_bget?ko:K03526	Terpenoid backbone biosynthesis	ko00900	-	4-hydroxy-3-methylbut-2-en-1-yl	4-hydroxy-3-methylbut-2-en-1-yl diphosphate synthase (ferredoxin), chloroplastic OS=Arabidopsis thaliana GN=ISPG PE=1 SV=1
FtPinG0005402200.01	2548	1.31	1.32	1.95	5.35	4.47	3.98	1.52667	4.6	0.331884	1.14e-07	3.06e-06	probable LRR receptor-like serine/threonine-protein kinase At1g07650 isoform X1 [Juglans regia];probable LRR receptor-like serine/threonine-protein kinase At1g07650 isoform X1 [Vitis vinifera] &gt;CBI30746.3 unnamed protein product, partial [Vitis vinifera]	GO:0006468;GO:0016020;GO:0004672;GO:0005524;GO:0016021	protein phosphorylation;membrane;protein kinase activity;ATP binding;integral component of membrane	-	-	-	-	-	-	Probable	Probable LRR receptor-like serine/threonine-protein kinase At1g07650 OS=Arabidopsis thaliana GN=At1g07650 PE=1 SV=1
FtPinG0005629600.01	339	16.02	3.4	6.51	68.26	130.92	68.33	8.64333	89.17	0.096931	2.34e-09	8.58e-08	dynein light chain 2, cytoplasmic [Sesamum indicum]	GO:0016020;GO:0016021;GO:0007017;GO:0030286	membrane;integral component of membrane;microtubule-based process;dynein complex	K10418	DYNLL	http://www.genome.jp/dbget-bin/www_bget?ko:K10418	-	-	KOG3430(Z)(Dynein light chain type 1)	Dynein	Dynein light chain 2, cytoplasmic OS=Drosophila melanogaster GN=Cdlc2 PE=3 SV=1
FtPinG0000819400.01	1011	9.23	11.1	9.5	21.53	24.25	18.81	9.94333	21.53	0.461836	3e-06	5.95e-05	XP_010251387.1 PREDICTED: uncharacterized protein LOC104593326 [Nelumbo nucifera];uncharacterized protein LOC104593326 [Nelumbo nucifera] &gt	-	-	-	-	-	-	-	-	Thioredoxin-like	Thioredoxin-like fold domain-containing protein MRL7, chloroplastic OS=Arabidopsis thaliana GN=MRL7 PE=1 SV=1
FtPinG0009205900.01	1058	34.33	14.13	25.73	56.9	51.58	34.8	24.73	47.76	0.517797	0.000198158	0.00242409	[Glycine soja];11 precursor [Rumex palustris]	GO:0005576;GO:0016020;GO:0009664;GO:0005618	extracellular region;membrane;plant-type cell wall organization;cell wall	-	-	-	-	-	-	Expansin-A6	Expansin-A6 OS=Arabidopsis thaliana GN=EXPA6 PE=2 SV=2
FtPinG0003934400.01	1314	35.54	27.4	27.83	13.78	8.4	12.97	30.2567	11.7167	2.58236	2.18e-05	0.000348185	DELLA protein SLN1-like [Juglans regia]	GO:0006355;GO:0006351	regulation of transcription, DNA-templated;transcription, DNA-templated	K14494	DELLA	http://www.genome.jp/dbget-bin/www_bget?ko:K14494	Plant hormone signal transduction	ko04075	-	DELLA	DELLA protein GAI OS=Arabidopsis thaliana GN=GAI PE=1 SV=1
FtPinG0006069600.01	1677	14.97	6.76	4.44	0.29	0	0.58	8.72333	0.29	30.0805	2.46e-11	1.18e-09	synthase, partial [Persicaria minor]	GO:0000287;GO:0016829;GO:0008152;GO:0046872;GO:0010333	magnesium ion binding;lyase activity;metabolic process;metal ion binding;terpene synthase activity	-	-	-	-	-	-	Probable	Probable sesquiterpene synthase OS=Santalum murrayanum GN=STPS PE=3 SV=1
FtPinG0005437600.01	1120	47.01	69.76	29.73	8.5	18.58	19.15	48.8333	15.41	3.16894	8.87e-05	0.00120728	protein SOVF_099820 [Spinacia oleracea];protein PRUPE_ppa023747mg [Prunus persica] &gt;EMJ04297.1 hypothetical protein PRUPE_ppa023747mg [Prunus persica]	GO:0010212;GO:0006302;GO:0009553;GO:0009555	response to ionizing radiation;double-strand break repair;embryo sac development;pollen development	-	-	-	-	-	KOG3433(DR)(Protein involved in meiotic recombination/predicted coiled-coil protein)	Meiotic	Meiotic nuclear division protein 1 homolog OS=Arabidopsis thaliana GN=MND1 PE=1 SV=1
FtPinG0002682100.01	1710	33.39	36.57	33.56	3.19	7.77	6.21	34.5067	5.72333	6.02912	5.01e-16	4.5e-14	protein CICLE_v10000761mg [Citrus clementina] &gt;ESR48694.1 hypothetical protein CICLE_v10000761mg [Citrus clementina]	GO:0016021;GO:0043231;GO:0050661;GO:0016491;GO:0016104;GO:0016616;GO:0008299;GO:0005789;GO:0016020;GO:0005783;GO:0004420;GO:0016126;GO:0050662;GO:0015936;GO:0055114	integral component of membrane;intracellular membrane-bounded organelle;NADP binding;oxidoreductase activity;triterpenoid biosynthetic process;oxidoreductase activity, acting on the CH-OH group of donors, NAD or NADP as acceptor;isoprenoid biosynthetic process;endoplasmic reticulum membrane;membrane;endoplasmic reticulum;hydroxymethylglutaryl-CoA reductase (NADPH) activity;sterol biosynthetic pro…	K00021	HMGCR	http://www.genome.jp/dbget-bin/www_bget?ko:K00021	Terpenoid backbone biosynthesis	ko00900	KOG2480(I)(3-hydroxy-3-methylglutaryl-CoA (HMG-CoA) reductase)	3-hydroxy-3-methylglutaryl-coenzyme	3-hydroxy-3-methylglutaryl-coenzyme A reductase 1 OS=Gossypium hirsutum GN=HMG1 PE=3 SV=1
FtPinG0009199500.01	492	23.65	27.88	17.78	67.7	99.29	58.74	23.1033	75.2433	0.307048	2.86e-08	8.57e-07	uncharacterized protein LOC103322096 [Prunus mume]	GO:0016020;GO:0009535;GO:0016021	membrane;chloroplast thylakoid membrane;integral component of membrane	-	-	-	-	-	-	-	-
FtPinG0006925500.01	1116	15.49	16.24	10.2	4.84	1.35	6.58	13.9767	4.25667	3.28348	0.00278821	0.0225211	[Fagopyrum tataricum]	GO:0003677	DNA binding	K09422	MYBP	http://www.genome.jp/dbget-bin/www_bget?ko:K09422	-	-	-	Transcription	Transcription factor MYB61 OS=Arabidopsis thaliana GN=MYB61 PE=2 SV=1
FtPinG0000734300.01	609	226.12	204.32	302.31	454.29	504.37	389.52	244.25	449.393	0.543511	1e-08	3.25e-07	KRH30558.1 hypothetical protein GLYMA_11G192700 [Glycine max];superoxide dismutase [Cu-Zn], chloroplastic [Glycine max] &gt	GO:0048046;GO:0046872;GO:0016491;GO:0004784;GO:0071486;GO:0004601;GO:0055114;GO:0006979;GO:0006801;GO:0034599;GO:0009507;GO:0009570;GO:0009579	apoplast;metal ion binding;oxidoreductase activity;superoxide dismutase activity;cellular response to high light intensity;peroxidase activity;oxidation-reduction process;response to oxidative stress;superoxide metabolic process;cellular response to oxidative stress;chloroplast;chloroplast stroma;thylakoid	K04565	SOD1	http://www.genome.jp/dbget-bin/www_bget?ko:K04565	Peroxisome	ko04146	KOG4656(P)(Copper chaperone for superoxide dismutase)	Superoxide	Superoxide dismutase [Cu-Zn], chloroplastic OS=Solanum lycopersicum GN=SODCP.2 PE=1 SV=1
FtPinG0004638500.01	579	17.39	13.27	16.15	61.66	74.22	46.26	15.6033	60.7133	0.257	1.29e-12	7.29e-11	uncharacterized protein LOC101292425 [Fragaria vesca subsp. vesca]	GO:0033539;GO:0052890;GO:0009535;GO:0000062;GO:0046872;GO:0055088;GO:0003995;GO:0009055;GO:0016021;GO:0005777;GO:0005506;GO:0009507;GO:0050660;GO:0016020	fatty acid beta-oxidation using acyl-CoA dehydrogenase;oxidoreductase activity, acting on the CH-CH group of donors, with a flavin as acceptor;chloroplast thylakoid membrane;fatty-acyl-CoA binding;metal ion binding;lipid homeostasis;acyl-CoA dehydrogenase activity;electron carrier activity;integral component of membrane;peroxisome;iron ion binding;chloroplast;flavin adenine dinucleotide binding;m…	-	-	-	-	-	-	Rubredoxin	Rubredoxin OS=Synechocystis sp. (strain PCC 6803 / Kazusa) GN=rub PE=3 SV=1
FtPinG0003262600.01	639	12.1	24.07	28.28	105.82	108.42	94.9	21.4833	103.047	0.208482	2.85e-16	2.64e-14	uncharacterized protein LOC104601373 isoform X1 [Nelumbo nucifera]	-	-	-	-	-	-	-	-	-	-
FtPinG0005676200.01	3117	27.61	12.09	17.11	9.39	7.82	5.78	18.9367	7.66333	2.47107	0.000384523	0.00428828	protein SOVF_056500 [Spinacia oleracea]	GO:0016740;GO:0000166;GO:0016491;GO:0032440;GO:0016021;GO:0016310;GO:0004674;GO:0055114;GO:0016301;GO:0005524;GO:0004672;GO:0006468;GO:0016020	transferase activity;nucleotide binding;oxidoreductase activity;2-alkenal reductase [NAD(P)] activity;integral component of membrane;phosphorylation;protein serine/threonine kinase activity;oxidation-reduction process;kinase activity;ATP binding;protein kinase activity;protein phosphorylation;membrane	-	-	-	-	-	-	LRR	LRR receptor-like serine/threonine-protein kinase GSO1 OS=Arabidopsis thaliana GN=GSO1 PE=1 SV=1
FtPinG0002803400.01	642	32.5	28.16	26.84	2.35	3.73	3.59	29.1667	3.22333	9.0486	3.49e-13	2.12e-11	KDP25094.1 hypothetical protein JCGZ_22629 [Jatropha curcas];uncharacterized protein LOC105646185 [Jatropha curcas] &gt	GO:0016021;GO:0009506;GO:0016020	integral component of membrane;plasmodesma;membrane	-	-	-	-	-	-	-	-
FtPinG0007227600.01	912	16.39	9.23	15.74	3.24	4.53	3.07	13.7867	3.61333	3.8155	2.55e-05	0.000400329	protein BVRB_2g034060 [Beta vulgaris subsp. vulgaris]	-	-	-	-	-	-	-	-	Protein	Protein BIG GRAIN 1-like B OS=Arabidopsis thaliana GN=At1g54200 PE=2 SV=1
FtPinG0007178400.01	756	45.14	55.99	52.08	89.1	117.55	84.24	51.07	96.9633	0.526694	4.28e-07	1.03e-05	20 kDa chaperonin, chloroplastic [Beta vulgaris subsp. vulgaris] &gt;KMS98400.1 hypothetical protein BVRB_4g092790 [Beta vulgaris subsp. vulgaris]	GO:0009579;GO:0009570;GO:0051082;GO:0009507;GO:0005524;GO:0005737;GO:0005759;GO:1901671;GO:0051085;GO:0051087;GO:0005507;GO:0009536;GO:0006986;GO:0006457;GO:0046872;GO:0005739;GO:0048046;GO:0046914;GO:0009941;GO:0009535	thylakoid;chloroplast stroma;unfolded protein binding;chloroplast;ATP binding;cytoplasm;mitochondrial matrix;positive regulation of superoxide dismutase activity;chaperone mediated protein folding requiring cofactor;chaperone binding;copper ion binding;plastid;response to unfolded protein;protein folding;metal ion binding;mitochondrion;apoplast;transition metal ion binding;chloroplast envelope;ch…	K04078	groES,HSPE1	http://www.genome.jp/dbget-bin/www_bget?ko:K04078	-	-	KOG1641(O)(Mitochondrial chaperonin)	20	20 kDa chaperonin, chloroplastic OS=Spinacia oleracea GN=CPN21 PE=2 SV=1
FtPinG0009041200.01	654	1110.45	1061.64	967.41	82.11	120.57	251.98	1046.5	151.553	6.90516	1.3e-15	1.1e-13	-	-	-	-	-	-	-	-	-	-	-
FtPinG0004537600.01	1167	29.4	20.88	33.95	11.46	9.79	12.76	28.0767	11.3367	2.47662	3.6e-05	0.000540331	proline-rich receptor-like protein kinase PERK15 [Beta vulgaris subsp. vulgaris] &gt;KMT18152.1 hypothetical protein BVRB_2g031810 [Beta vulgaris subsp. vulgaris]	GO:0016021;GO:0006468;GO:0016020;GO:0004672;GO:0005524;GO:0004674;GO:0005199	integral component of membrane;protein phosphorylation;membrane;protein kinase activity;ATP binding;protein serine/threonine kinase activity;structural constituent of cell wall	-	-	-	-	-	-	Proline-rich	Proline-rich receptor-like protein kinase PERK1 OS=Arabidopsis thaliana GN=PERK1 PE=2 SV=1
FtPinG0000187200.01	1257	3.4	2.34	1.03	6.35	11.29	3.97	2.25667	7.20333	0.313281	0.000968445	0.00936414	vacuolar amino acid transporter 1-like [Populus euphratica]	GO:0016021;GO:0016020;GO:0015171;GO:0003333	integral component of membrane;membrane;amino acid transmembrane transporter activity;amino acid transmembrane transport	K15015	SLC32A,VGAT	http://www.genome.jp/dbget-bin/www_bget?ko:K15015	-	-	KOG1303(E)(Amino acid transporters)	Vacuolar	Vacuolar amino acid transporter 1 OS=Saccharomyces cerevisiae (strain ATCC 204508 / S288c) GN=AVT1 PE=1 SV=1
FtPinG0002277100.01	1455	12	7.83	6.07	2.17	0.64	1.79	8.63333	1.53333	5.63043	0.000130535	0.00169147	endonuclease 1 [Nicotiana attenuata] &gt;OIT26428.1 endonuclease 1 [Nicotiana attenuata]	GO:0006308;GO:0003676;GO:0016788;GO:0004519	DNA catabolic process;nucleic acid binding;hydrolase activity, acting on ester bonds;endonuclease activity	-	-	-	-	-	-	Endonuclease	Endonuclease 1 OS=Arabidopsis thaliana GN=ENDO1 PE=1 SV=1
FtPinG0008811700.01	699	2106.06	3037.85	1399.04	407.39	314.27	943.05	2180.98	554.903	3.93038	0.00323144	0.0253438	cysteine-rich repeat secretory protein 38 [Glycine max] &gt;KRH22514.1 hypothetical protein GLYMA_13G305800 [Glycine max]	-	-	-	-	-	-	-	-	Cysteine-rich	Cysteine-rich repeat secretory protein 38 OS=Arabidopsis thaliana GN=CRRSP38 PE=2 SV=1
FtPinG0001378300.01	684	333.66	218.07	226.28	75.12	47.02	59.2	259.337	60.4467	4.29034	1.32e-12	7.42e-11	uncharacterized protein LOC105034737 [Elaeis guineensis]	-	-	-	-	-	-	-	-	Basic	Basic secretory protease (Fragments) OS=Boswellia serrata PE=1 SV=1
FtPinG0002644000.01	843	395.2	295.39	414.67	89.28	173.61	168.38	368.42	143.757	2.5628	2.86e-06	5.72e-05	aquaporin PIP2-4-like [Sesamum indicum]	GO:0015250;GO:0005215;GO:0034220;GO:0009506;GO:0015254;GO:0016021;GO:0009992;GO:0005887;GO:0005773;GO:0006810;GO:0016020	water channel activity;transporter activity;ion transmembrane transport;plasmodesma;glycerol channel activity;integral component of membrane;cellular water homeostasis;integral component of plasma membrane;vacuole;transport;membrane	K09872	PIP	http://www.genome.jp/dbget-bin/www_bget?ko:K09872	-	-	KOG0223(G)(Aquaporin (major intrinsic protein family))	Probable	Probable aquaporin PIP2-1 OS=Oryza sativa subsp. japonica GN=PIP2-1 PE=2 SV=1
FtPinG0004078700.01	1228	10.14	19.53	14.66	42.95	51.08	38.61	14.7767	44.2133	0.334213	2.07e-10	8.91e-09	protein SOVF_046010 isoform A [Spinacia oleracea];XP_008437361.1 PREDICTED: GDT1-like protein 1, chloroplastic isoform X4 [Cucumis melo];GDT1-like protein 1, chloroplastic isoform X4 [Cucumis melo] &gt	GO:0016021;GO:0016020	integral component of membrane;membrane	-	-	-	-	-	KOG2881(S)(Predicted membrane protein)	Protein	Protein PAM71, chloroplastic OS=Arabidopsis thaliana GN=PAM71 PE=1 SV=2
FtPinG0007749400.01	318	378.63	328.34	185.76	858.13	1159.3	618.37	297.577	878.6	0.338694	2.23e-07	5.6e-06	auxin-binding protein ABP19a-like [Gossypium hirsutum]	GO:0045735;GO:0046872;GO:0030145;GO:0005576	nutrient reservoir activity;metal ion binding;manganese ion binding;extracellular region	-	-	-	-	-	-	Germin-like	Germin-like protein subfamily 3 member 3 OS=Arabidopsis thaliana GN=GER3 PE=1 SV=1
FtPinG0003431700.01	615	0.54	0.66	0	4.59	5.14	5.57	0.4	5.1	0.0784314	0.000178907	0.00221883	EEF42078.1 o-methyltransferase, putative [Ricinus communis];caffeic acid 3-O-methyltransferase [Ricinus communis] &gt	GO:0046983;GO:0032259;GO:0008168;GO:0016740;GO:0008171;GO:0047763	protein dimerization activity;methylation;methyltransferase activity;transferase activity;O-methyltransferase activity;caffeate O-methyltransferase activity	K13066	E2.1.1.68,COMT	http://www.genome.jp/dbget-bin/www_bget?ko:K13066	Phenylpropanoid biosynthesis	ko00940	-	Flavone	Flavone 3&apos;-O-methyltransferase 1 OS=Arabidopsis thaliana GN=OMT1 PE=1 SV=1
FtPinG0005817700.01	882	14.07	24.03	15.13	141.43	146.67	103.52	17.7433	130.54	0.135923	2.91e-28	8.77e-26	protein SOVF_152400 isoform B [Spinacia oleracea]	GO:0016791;GO:0005829	phosphatase activity;cytosol	-	-	-	-	-	-	-	-
FtPinG0007618800.01	2048	7.05	9.91	5.54	17.47	13.91	13.06	7.5	14.8133	0.506301	9.14e-05	0.00123886	CBI18108.3 unnamed protein product, partial [Vitis vinifera];protein DETOXIFICATION 44, chloroplastic [Vitis vinifera] &gt;protein DETOXIFICATION 44, chloroplastic isoform X1 [Juglans regia]	GO:0006855;GO:0016020;GO:0015297;GO:0015238;GO:0016021;GO:0055085	drug transmembrane transport;membrane;antiporter activity;drug transmembrane transporter activity;integral component of membrane;transmembrane transport	-	-	-	-	-	-	Protein	Protein DETOXIFICATION 44, chloroplastic OS=Arabidopsis thaliana GN=DTX44 PE=2 SV=1
FtPinG0000135300.01	1849	1.77	2.08	2.43	8.83	4.88	3.14	2.09333	5.61667	0.3727	0.00249544	0.0206512	EMJ26401.1 hypothetical protein PRUPE_ppa002076mg [Prunus persica];protein PRUPE_ppa002076mg [Prunus persica] &gt;uncharacterized protein LOC109019562 isoform X1 [Juglans regia];KMT07532.1 hypothetical protein BVRB_6g151430 [Beta vulgaris subsp. vulgaris];uncharacterized protein LOC104897625 isoform X1 [Beta vulgaris subsp. vulgaris] &gt	GO:0044550;GO:0055114;GO:0071949;GO:0016491;GO:0004497	secondary metabolite biosynthetic process;oxidation-reduction process;FAD binding;oxidoreductase activity;monooxygenase activity	-	-	-	-	-	-	Putative	Putative polyketide hydroxylase OS=Streptomyces coelicolor (strain ATCC BAA-471 / A3(2) / M145) GN=SCO5321 PE=3 SV=2
FtPinG0001077600.01	3900	15.2	20.72	15.84	5.59	6.32	7.36	17.2533	6.42333	2.68604	5.21e-09	1.8e-07	KEH20407.1 salicylic acid carboxyl methyltransferase [Medicago truncatula];acid carboxyl methyltransferase [Medicago truncatula] &gt	GO:0032259;GO:0008168;GO:0016740	methylation;methyltransferase activity;transferase activity	K08241	E2.1.1.141	http://www.genome.jp/dbget-bin/www_bget?ko:K08241	alpha-Linolenic acid metabolism	ko00592	-	Salicylate	Salicylate carboxymethyltransferase OS=Clarkia breweri GN=SAMT PE=1 SV=1
FtPinG0003188700.01	735	13.89	12.17	12.27	26.22	25.44	21.01	12.7767	24.2233	0.527453	0.000202378	0.00246834	protein SOVF_195860 [Spinacia oleracea]	-	-	-	-	-	-	-	-	U-box	U-box domain-containing protein 13 OS=Arabidopsis thaliana GN=PUB13 PE=1 SV=1
FtPinG0002699800.01	659	228.05	357.08	300.24	3021.76	3359	2181.33	295.123	2854.03	0.103406	1.42e-44	1.85e-41	OIT30363.1 photosystem i reaction center subunit n, chloroplastic [Nicotiana attenuata];photosystem I reaction center subunit N, chloroplastic [Nicotiana attenuata] &gt	GO:0009522;GO:0015979	photosystem I;photosynthesis	K02701	psaN	http://www.genome.jp/dbget-bin/www_bget?ko:K02701	Photosynthesis	ko00195	-	Photosystem	Photosystem I reaction center subunit N, chloroplastic OS=Arabidopsis thaliana GN=PSAN PE=1 SV=2
FtPinG0007041100.01	795	71.98	61.15	23.77	2.89	23.58	32.69	52.3	19.72	2.65213	0.00219382	0.0185352	protein MIMGU_mgv1a024457mg, partial [Erythranthe guttata];60S ribosomal protein L27-3 [Vitis vinifera]	GO:0006412;GO:0005622;GO:0022625;GO:0003735;GO:0030529;GO:0005840	translation;intracellular;cytosolic large ribosomal subunit;structural constituent of ribosome;intracellular ribonucleoprotein complex;ribosome	K02901	RP-L27e,RPL27	http://www.genome.jp/dbget-bin/www_bget?ko:K02901	Ribosome	ko03010	KOG3418(J)(60S ribosomal protein L27)	60S	60S ribosomal protein L27-3 OS=Arabidopsis thaliana GN=RPL27C PE=2 SV=2
FtPinG0000758500.01	1044	14.25	7.82	11.52	55.43	39.9	35.67	11.1967	43.6667	0.256412	9.21e-13	5.33e-11	protein SOVF_155010 [Spinacia oleracea]	GO:0016740;GO:0008168;GO:0032259;GO:0008152	transferase activity;methyltransferase activity;methylation;metabolic process	-	-	-	-	-	-	Uncharacterized	Uncharacterized methyltransferase At2g41040, chloroplastic OS=Arabidopsis thaliana GN=At2g41040 PE=2 SV=1
FtPinG0009693600.01	942	182.01	135.45	275.77	71.86	88.59	75.04	197.743	78.4967	2.51913	3.47e-06	6.78e-05	[Fagopyrum tataricum]	GO:0005544;GO:0005509	calcium-dependent phospholipid binding;calcium ion binding	K17099	ANXA13	http://www.genome.jp/dbget-bin/www_bget?ko:K17099	-	-	KOG0819(U)(Annexin)	Annexin-like	Annexin-like protein RJ4 OS=Fragaria ananassa PE=2 SV=2
FtPinG0006882100.01	969	9.15	9.53	9.48	18.45	17.62	15.26	9.38667	17.11	0.548607	0.000246162	0.00293367	glyoxylate/hydroxypyruvate reductase HPR3 isoform X2 [Vitis vinifera]	GO:0051287;GO:0016616;GO:0008152;GO:0055114	NAD binding;oxidoreductase activity, acting on the CH-OH group of donors, NAD or NADP as acceptor;metabolic process;oxidation-reduction process	K15919	HPR2	http://www.genome.jp/dbget-bin/www_bget?ko:K15919	Glycine, serine and threonine metabolism;Glyoxylate and dicarboxylate metabolism;Carbon metabolism	ko00260,ko00630,ko01200	KOG0068(E)(D-3-phosphoglycerate dehydrogenase, D-isomer-specific 2-hydroxy acid dehydrogenase superfamily)	Glyoxylate/hydroxypyruvate	Glyoxylate/hydroxypyruvate reductase HPR3 OS=Arabidopsis thaliana GN=HPR3 PE=2 SV=1
FtPinG0003097300.01	2046	11.53	19.21	8.61	5.49	5.61	4.53	13.1167	5.21	2.51759	0.000734685	0.00742459	KMT13926.1 hypothetical protein BVRB_4g077670 [Beta vulgaris subsp. vulgaris];PHD finger protein At1g33420 [Beta vulgaris subsp. vulgaris] &gt	GO:0046872;GO:0008270	metal ion binding;zinc ion binding	-	-	-	-	-	-	PHD	PHD finger protein At1g33420 OS=Arabidopsis thaliana GN=At1g33420 PE=1 SV=1
FtPinG0002125600.01	1017	371.23	254.22	378.87	104.96	93.14	101.08	334.773	99.7267	3.35691	1.02e-15	8.89e-14	-	-	-	-	-	-	-	-	-	-	-
FtPinG0008541100.01	1365	22.02	28.56	18.29	5.58	5.57	7.67	22.9567	6.27333	3.6594	1.77e-08	5.52e-07	KMS98398.1 hypothetical protein BVRB_4g092770 [Beta vulgaris subsp. vulgaris];inactive protein RESTRICTED TEV MOVEMENT 2 [Beta vulgaris subsp. vulgaris] &gt	GO:0046741;GO:0009615;GO:0005886;GO:0016021;GO:0016020	transport of virus in host, tissue to tissue;response to virus;plasma membrane;integral component of membrane;membrane	-	-	-	-	-	-	Protein	Protein RESTRICTED TEV MOVEMENT 2 OS=Arabidopsis thaliana GN=RTM2 PE=1 SV=1
FtPinG0008091600.01	1098	0.99	0.99	1.76	5.33	1.57	5.34	1.24667	4.08	0.305556	0.0042851	0.0319625	P450, putative [Ricinus communis]	GO:0098542;GO:0016491;GO:0046872;GO:0042343;GO:0016709;GO:0005506;GO:0055114;GO:0020037;GO:0044550;GO:0016705;GO:0004497;GO:0016020	defense response to other organism;oxidoreductase activity;metal ion binding;indole glucosinolate metabolic process;oxidoreductase activity, acting on paired donors, with incorporation or reduction of molecular oxygen, NAD(P)H as one donor, and incorporation of one atom of oxygen;iron ion binding;oxidation-reduction process;heme binding;secondary metabolite biosynthetic process;oxidoreductase act…	-	-	-	-	-	-	Cytochrome	Cytochrome P450 81F3 OS=Arabidopsis thaliana GN=CYP81F3 PE=2 SV=1
FtPinG0005424800.01	2331	0.13	0.22	0.9	23.33	11.77	3.62	0.416667	12.9067	0.0322831	5e-07	1.19e-05	putative leucine-rich repeat receptor-like protein kinase At2g19210 isoform X1 [Beta vulgaris subsp. vulgaris]	GO:0006468;GO:0016020;GO:0005524;GO:0004672;GO:0004674;GO:0016021	protein phosphorylation;membrane;ATP binding;protein kinase activity;protein serine/threonine kinase activity;integral component of membrane	-	-	-	-	-	-	Putative	Putative leucine-rich repeat receptor-like serine/threonine-protein kinase At2g19230 OS=Arabidopsis thaliana GN=At2g19230 PE=3 SV=3
FtPinG0007598000.01	1038	7.72	8.76	5.81	15.98	16.72	9.92	7.43	14.2067	0.522994	0.00213104	0.0181116	KMS95349.1 hypothetical protein BVRB_009120 [Beta vulgaris subsp. vulgaris];chaperone protein dnaJ 49 [Beta vulgaris subsp. vulgaris] &gt	-	-	K09518	DNAJB12	http://www.genome.jp/dbget-bin/www_bget?ko:K09518	Protein processing in endoplasmic reticulum	ko04141	KOG0714(O)(Molecular chaperone (DnaJ superfamily))	Chaperone	Chaperone protein dnaJ 49 OS=Arabidopsis thaliana GN=ATJ49 PE=2 SV=2
FtPinG0008052000.01	831	7.85	3.75	6.2	10.11	15.58	11.61	5.93333	12.4333	0.477212	0.0023687	0.0197334	EEE99034.2 pentatricopeptide repeat-containing family protein [Populus trichocarpa];repeat-containing family protein [Populus trichocarpa] &gt	GO:0009507;GO:1900865	chloroplast;chloroplast RNA modification	-	-	-	-	-	-	Pentatricopeptide	Pentatricopeptide repeat-containing protein At2g45350, chloroplastic OS=Arabidopsis thaliana GN=CRR4 PE=1 SV=2
FtPinG0005895500.01	1737	20.1	32.16	31.51	68.44	78.5	63.71	27.9233	70.2167	0.397674	5.64e-11	2.58e-09	KDP26072.1 hypothetical protein JCGZ_21105 [Jatropha curcas];NADPH-dependent thioredoxin reductase 3 [Jatropha curcas] &gt;protein, partial [Hordeum vulgare subsp. vulgare]	GO:0005737;GO:0019430;GO:0004791;GO:0055114;GO:0045454;GO:0016491	cytoplasm;removal of superoxide radicals;thioredoxin-disulfide reductase activity;oxidation-reduction process;cell redox homeostasis;oxidoreductase activity	K00384	trxB	http://www.genome.jp/dbget-bin/www_bget?ko:K00384	Selenocompound metabolism	ko00450	KOG0190(O)(Protein disulfide isomerase (prolyl 4-hydroxylase beta subunit))	Thioredoxin;NADPH-dependent	Thioredoxin reductase NTRC OS=Oryza sativa subsp. japonica GN=Os07g0657900 PE=1 SV=2;NADPH-dependent thioredoxin reductase 3 OS=Arabidopsis thaliana GN=NTRC PE=1 SV=2
FtPinG0004159400.01	1207	146.82	185.73	125.55	661.1	700.13	515.04	152.7	625.423	0.244155	1.29e-25	3.14e-23	malate dehydrogenase, glyoxysomal [Cucumis melo]	GO:0016491;GO:0019752;GO:0016616;GO:0006099;GO:0006108;GO:0005777;GO:0005975;GO:0031998;GO:0030060;GO:0003824;GO:0080093;GO:0016615;GO:0055114;GO:0009514;GO:0009507;GO:0006097	oxidoreductase activity;carboxylic acid metabolic process;oxidoreductase activity, acting on the CH-OH group of donors, NAD or NADP as acceptor;tricarboxylic acid cycle;malate metabolic process;peroxisome;carbohydrate metabolic process;regulation of fatty acid beta-oxidation;L-malate dehydrogenase activity;catalytic activity;regulation of photorespiration;malate dehydrogenase activity;oxidation-r…	K00026	MDH2	http://www.genome.jp/dbget-bin/www_bget?ko:K00026	Cysteine and methionine metabolism;Citrate cycle (TCA cycle);Glyoxylate and dicarboxylate metabolism;Pyruvate metabolism;Carbon fixation in photosynthetic organisms;Carbon metabolism	ko00270,ko00020,ko00630,ko00620,ko00710,ko01200	KOG1494(C)(NAD-dependent malate dehydrogenase)	Malate	Malate dehydrogenase, glyoxysomal OS=Citrullus lanatus PE=1 SV=1
FtPinG0004559000.01	982	1.34	1.54	3.42	7.87	3.21	10.47	2.1	7.18333	0.292343	0.000215773	0.00261502	putative quinone-oxidoreductase homolog, chloroplastic [Gossypium raimondii] &gt;putative quinone-oxidoreductase homolog, chloroplastic [Gossypium hirsutum];KJB08788.1 hypothetical protein B456_001G103800 [Gossypium raimondii]	GO:0009507;GO:0005737;GO:0005773;GO:0016020;GO:0055114;GO:0005794;GO:0008270;GO:0009706;GO:0009528;GO:0005829;GO:0005886;GO:0009941;GO:0009535;GO:0016491;GO:0009536	chloroplast;cytoplasm;vacuole;membrane;oxidation-reduction process;Golgi apparatus;zinc ion binding;chloroplast inner membrane;plastid inner membrane;cytosol;plasma membrane;chloroplast envelope;chloroplast thylakoid membrane;oxidoreductase activity;plastid	-	-	-	-	-	KOG1198(CR)(Zinc-binding oxidoreductase);KOG1196(R)(Predicted NAD-dependent oxidoreductase)	Quinone-oxidoreductase;Chloroplast	Quinone-oxidoreductase homolog, chloroplastic OS=Spinacia oleracea GN=QOR PE=1 SV=1;Chloroplast envelope quinone oxidoreductase homolog OS=Arabidopsis thaliana GN=CEQORH PE=1 SV=1
FtPinG0002646300.01	549	136.1	100.26	132.79	43.52	42.49	45.31	123.05	43.7733	2.81107	3.09e-08	9.19e-07	KMT02062.1 hypothetical protein BVRB_9g207910 [Beta vulgaris subsp. vulgaris];CASP-like protein 5A2 [Beta vulgaris subsp. vulgaris] &gt	GO:0016020;GO:0016021;GO:0005886	membrane;integral component of membrane;plasma membrane	-	-	-	-	-	-	CASP-like	CASP-like protein 5A2 OS=Arabidopsis thaliana GN=At2g28370 PE=2 SV=1
FtPinG0003893500.01	768	30.89	20.27	25.99	69.52	53.49	47.14	25.7167	56.7167	0.453423	1.04e-06	2.28e-05	domain-containing protein [Cephalotus follicularis]	-	-	-	-	-	-	-	-	Cell	Cell number regulator 8 OS=Zea mays GN=CNR8 PE=2 SV=1
FtPinG0007367000.01	549	177.64	47.52	140.66	20.91	19.16	49.24	121.94	29.77	4.09607	0.000108305	0.00143455	-	-	-	-	-	-	-	-	-	-	-
FtPinG0004576100.01	987	9.17	9.81	17.75	4.25	2.99	2.97	12.2433	3.40333	3.59745	0.000127564	0.00165897	leucine-rich repeat extensin-like protein 5 [Beta vulgaris subsp. vulgaris]	-	-	-	-	-	-	-	-	PLASMODESMATA	PLASMODESMATA CALLOSE-BINDING PROTEIN 2 OS=Arabidopsis thaliana GN=PDCB2 PE=1 SV=1
FtPinG0008493600.01	894	36.69	39.07	30.9	73.86	80.5	71.18	35.5533	75.18	0.472909	1.81e-09	6.74e-08	homeobox protein knotted-1-like 3 isoform X1 [Juglans regia]	GO:0003677;GO:0006355;GO:0005634	DNA binding;regulation of transcription, DNA-templated;nucleus	-	-	-	-	-	KOG0773(K)(Transcription factor MEIS1 and related HOX domain proteins)	Homeobox	Homeobox protein knotted-1-like 3 OS=Malus domestica PE=2 SV=1
FtPinG0003701500.01	1173	0.3	0.33	0	8	7.44	1.09	0.21	5.51	0.0381125	2.81e-07	6.99e-06	synthase [Fagopyrum tataricum]	GO:0003824;GO:0016210;GO:0016746;GO:0016740;GO:0009813;GO:0016747;GO:0009058;GO:0008152	catalytic activity;naringenin-chalcone synthase activity;transferase activity, transferring acyl groups;transferase activity;flavonoid biosynthetic process;transferase activity, transferring acyl groups other than amino-acyl groups;biosynthetic process;metabolic process	K00660	CHS	http://www.genome.jp/dbget-bin/www_bget?ko:K00660	Flavonoid biosynthesis;Circadian rhythm - plant	ko00941,ko04712	-	Chalcone	Chalcone synthase 2 OS=Sorghum bicolor GN=CHS2 PE=3 SV=1
FtPinG0001000800.01	1245	7.64	19.42	17.89	32.06	29.9	23.7	14.9833	28.5533	0.524749	0.00141485	0.0127912	2-isopropylmalate synthase A-like [Nelumbo nucifera]	GO:0003852;GO:0009098;GO:0003824;GO:0046912;GO:0019752	2-isopropylmalate synthase activity;leucine biosynthetic process;catalytic activity;transferase activity, transferring acyl groups, acyl groups converted into alkyl on transfer;carboxylic acid metabolic process	K01649	leuA	http://www.genome.jp/dbget-bin/www_bget?ko:K01649	Valine, leucine and isoleucine biosynthesis;Pyruvate metabolism;2-Oxocarboxylic acid metabolism;Biosynthesis of amino acids	ko00290,ko00620,ko01210,ko01230	KOG2367(E)(Alpha-isopropylmalate synthase/homocitrate synthase)	2-isopropylmalate	2-isopropylmalate synthase 2, chloroplastic OS=Arabidopsis thaliana GN=IPMS2 PE=1 SV=1
FtPinG0000785400.01	1020	240.44	103.51	96.01	13.47	18.25	28.64	146.653	20.12	7.28893	5.14e-13	3.06e-11	peroxidase 72-like [Nicotiana tabacum]	GO:0006979;GO:0055114;GO:0042744;GO:0020037;GO:0005576;GO:0004601;GO:0046872;GO:0016491	response to oxidative stress;oxidation-reduction process;hydrogen peroxide catabolic process;heme binding;extracellular region;peroxidase activity;metal ion binding;oxidoreductase activity	K00430	E1.11.1.7	http://www.genome.jp/dbget-bin/www_bget?ko:K00430	Phenylpropanoid biosynthesis	ko00940	-	Peroxidase	Peroxidase 72 OS=Arabidopsis thaliana GN=PER72 PE=1 SV=1
FtPinG0000372700.01	594	37.54	39.29	32.01	68.64	84.65	50.67	36.28	67.9867	0.533634	0.000100895	0.00134761	protein Ccrd_017876 [Cynara cardunculus var. scolymus]	-	-	-	-	-	-	-	-	Uncharacterized	Uncharacterized protein At4g13200, chloroplastic OS=Arabidopsis thaliana GN=At4g13200 PE=2 SV=2
FtPinG0005482700.01	2754	7.05	10.6	9.98	17.89	19.66	14.72	9.21	17.4233	0.528601	1.06e-06	2.34e-05	uncharacterized protein LOC104893494 isoform X1 [Beta vulgaris subsp. vulgaris] &gt;KMT11214.1 hypothetical protein BVRB_5g110480 [Beta vulgaris subsp. vulgaris]	GO:0003723;GO:0046872;GO:0003677	RNA binding;metal ion binding;DNA binding	-	-	-	-	-	KOG1137(A)(mRNA cleavage and polyadenylation factor II complex, BRR5 (CPSF subunit));KOG1136(A)(Predicted cleavage and polyadenylation specificity factor (CPSF subunit))	Ribonuclease	Ribonuclease J OS=Corynebacterium glutamicum (strain ATCC 13032 / DSM 20300 / JCM 1318 / LMG 3730 / NCIMB 10025) GN=rnj PE=3 SV=2
FtPinG0001719100.01	894	38.01	41.23	51.96	84.38	85.78	88.05	43.7333	86.07	0.508114	1.15e-09	4.42e-08	soluble inorganic pyrophosphatase 6, chloroplastic [Beta vulgaris subsp. vulgaris] &gt;KMT19577.1 hypothetical protein BVRB_1g011940 [Beta vulgaris subsp. vulgaris]	GO:0006796;GO:0004427;GO:0000287;GO:0005737	phosphate-containing compound metabolic process;inorganic diphosphatase activity;magnesium ion binding;cytoplasm	K01507	ppa	http://www.genome.jp/dbget-bin/www_bget?ko:K01507	Oxidative phosphorylation	ko00190	KOG1626(C)(Inorganic pyrophosphatase/Nucleosome remodeling factor, subunit NURF38)	Soluble	Soluble inorganic pyrophosphatase 6, chloroplastic OS=Arabidopsis thaliana GN=PPA6 PE=1 SV=1
FtPinG0009391400.01	3138	35.91	68.39	34.47	11.64	13.51	13.61	46.2567	12.92	3.58024	4.37e-09	1.53e-07	protein MANES_16G088900 [Manihot esculenta] &gt;protein SOVF_133240 [Spinacia oleracea];OAY26962.1 hypothetical protein MANES_16G088900 [Manihot esculenta]	GO:0016491;GO:0016021;GO:0055114;GO:0047130;GO:0004755;GO:0016020	oxidoreductase activity;integral component of membrane;oxidation-reduction process;saccharopine dehydrogenase (NADP+, L-lysine-forming) activity;saccharopine dehydrogenase (NADP+, L-glutamate-forming) activity;membrane	K14157	AASS	http://www.genome.jp/dbget-bin/www_bget?ko:K14157	Lysine degradation	ko00310	KOG0172(E)(Lysine-ketoglutarate reductase/saccharopine dehydrogenase)	Alpha-aminoadipic	Alpha-aminoadipic semialdehyde synthase OS=Arabidopsis thaliana GN=LKR/SDH PE=1 SV=1
FtPinG0007183600.01	1614	62.66	49.53	70.71	23.9	6.93	34.64	60.9667	21.8233	2.79365	0.00221739	0.0186958	protein SOVF_008800 [Spinacia oleracea]	GO:0005975;GO:0004553	carbohydrate metabolic process;hydrolase activity, hydrolyzing O-glycosyl compounds	K01188	E3.2.1.21	http://www.genome.jp/dbget-bin/www_bget?ko:K01188	Phenylpropanoid biosynthesis;Starch and sucrose metabolism;Cyanoamino acid metabolism	ko00940,ko00500,ko00460	-	Beta-glucosidase	Beta-glucosidase 24 OS=Oryza sativa subsp. japonica GN=BGLU24 PE=2 SV=1
FtPinG0003034700.01	537	158.11	202.41	214.45	341.23	439.18	317.56	191.657	365.99	0.523666	1.72e-08	5.39e-07	KMT18532.1 hypothetical protein BVRB_2g026700 [Beta vulgaris subsp. vulgaris];30S ribosomal protein 3, chloroplastic [Beta vulgaris subsp. vulgaris] &gt	GO:0006412;GO:0003735;GO:0005840	translation;structural constituent of ribosome;ribosome	K19032	PSRP3	http://www.genome.jp/dbget-bin/www_bget?ko:K19032	-	-	-	30S	30S ribosomal protein 3, chloroplastic OS=Spinacia oleracea GN=PSRP3 PE=1 SV=1
FtPinG0006143300.01	678	2.27	3.15	3.91	7.21	10	9.78	3.11	8.99667	0.345684	0.000921072	0.0089514	probable carboxylesterase 18 [Cucumis sativus]	GO:0016787;GO:0008152	hydrolase activity;metabolic process	-	-	-	-	-	KOG1515(V)(Arylacetamide deacetylase)	Probable	Probable carboxylesterase 18 OS=Arabidopsis thaliana GN=CXE18 PE=1 SV=1
FtPinG0008329300.01	2211	8.02	7.15	6.05	3.1	2.46	1.42	7.07333	2.32667	3.04011	4.62e-06	8.81e-05	XP_019051883.1 PREDICTED: serine/threonine-protein kinase TIO [Nelumbo nucifera];serine/threonine-protein kinase TIO isoform X1 [Jatropha curcas] &gt;KDP21789.1 hypothetical protein JCGZ_00576 [Jatropha curcas];XP_012090929.1 PREDICTED: serine/threonine-protein kinase TIO isoform X1 [Jatropha curcas] &gt;serine/threonine-protein kinase TIO [Nelumbo nucifera] &gt;XP_010245993.1 PREDICTED: serine/t…	GO:0006468;GO:0005524;GO:0004672	protein phosphorylation;ATP binding;protein kinase activity	K06228	FU	http://www.genome.jp/dbget-bin/www_bget?ko:K06228	-	-	KOG0598(RT)(Ribosomal protein S6 kinase and related proteins)	Serine/threonine-protein	Serine/threonine-protein kinase TIO OS=Arabidopsis thaliana GN=TIO PE=1 SV=1
FtPinG0000925900.01	1011	6.16	4.74	8	0	0	0.66	6.3	0.22	28.6364	3.26e-07	8.02e-06	organic cation/carnitine transporter 3-like [Nelumbo nucifera]	GO:0009705;GO:0016021;GO:0055085;GO:0016020;GO:0022857;GO:0022891	plant-type vacuole membrane;integral component of membrane;transmembrane transport;membrane;transmembrane transporter activity;substrate-specific transmembrane transporter activity	-	-	-	-	-	KOG0255(R)(Synaptic vesicle transporter SVOP and related transporters (major facilitator superfamily))	Organic	Organic cation/carnitine transporter 3 OS=Arabidopsis thaliana GN=OCT3 PE=2 SV=1
FtPinG0000482600.01	603	15.43	10.98	10.54	34.96	28.75	17.09	12.3167	26.9333	0.457302	0.00103884	0.00989121	uncharacterized protein LOC105977890 [Erythranthe guttata] &gt;EYU19531.1 hypothetical protein MIMGU_mgv1a013938mg [Erythranthe guttata]	GO:0030246;GO:0005975	carbohydrate binding;carbohydrate metabolic process	-	-	-	-	-	-	Uncharacterized	Uncharacterized protein MTH_249 OS=Methanothermobacter thermautotrophicus (strain ATCC 29096 / DSM 1053 / JCM 10044 / NBRC 100330 / Delta H) GN=MTH_249 PE=3 SV=1
FtPinG0001367900.01	2292	14.49	18	14.81	47.96	36.23	34.63	15.7667	39.6067	0.398081	2.75e-11	1.31e-09	UTP--glucose-1-phosphate uridylyltransferase 3, chloroplastic [Beta vulgaris subsp. vulgaris] &gt;KMS99348.1 hypothetical protein BVRB_2g045760 [Beta vulgaris subsp. vulgaris]	GO:0008152;GO:0070569;GO:0006048;GO:0003977;GO:0005829	metabolic process;uridylyltransferase activity;UDP-N-acetylglucosamine biosynthetic process;UDP-N-acetylglucosamine diphosphorylase activity;cytosol	-	-	-	-	-	-	UTP--glucose-1-phosphate	UTP--glucose-1-phosphate uridylyltransferase 3, chloroplastic OS=Arabidopsis thaliana GN=UGP3 PE=1 SV=1
FtPinG0007302500.01	771	64.31	100.87	107.02	12.77	13.09	15.05	90.7333	13.6367	6.65363	7.72e-21	1.12e-18	KRH33731.1 hypothetical protein GLYMA_10G142500 [Glycine max];titin-like isoform X3 [Glycine max] &gt;KRH33730.1 hypothetical protein GLYMA_10G142500 [Glycine max] &gt;XP_006589100.1 PREDICTED: titin-like isoform X3 [Glycine max] &gt	-	-	-	-	-	-	-	-	-	-
FtPinG0004681600.01	1059	2.74	1.8	2.15	8.34	13.23	5.5	2.23	9.02333	0.247137	1.19e-06	2.59e-05	ESR51996.1 hypothetical protein CICLE_v10032785mg [Citrus clementina];protein CICLE_v10032785mg [Citrus clementina] &gt	GO:0016020;GO:0016021	membrane;integral component of membrane	-	-	-	-	-	-	-	-
FtPinG0001001800.01	998	2.99	2.85	1.19	16.57	7.69	8.67	2.34333	10.9767	0.213483	1.38e-05	0.000231134	serine carboxypeptidase-like 50 [Nicotiana attenuata] &gt;OIT01318.1 serine carboxypeptidase-like 50 [Nicotiana attenuata]	GO:0004185;GO:0006508;GO:0008233;GO:0051603;GO:0004180;GO:0016787	serine-type carboxypeptidase activity;proteolysis;peptidase activity;proteolysis involved in cellular protein catabolic process;carboxypeptidase activity;hydrolase activity	K09645	CPVL	http://www.genome.jp/dbget-bin/www_bget?ko:K09645	-	-	KOG1282(OE)(Serine carboxypeptidases (lysosomal cathepsin A))	Serine	Serine carboxypeptidase-like 50 OS=Arabidopsis thaliana GN=SCPL50 PE=2 SV=1
FtPinG0004168500.01	288	27.92	99.6	17.46	219.24	372.3	268.83	48.3267	286.79	0.168509	6.19e-06	0.000114046	-	-	-	-	-	-	-	-	-	-	-
FtPinG0006105400.01	3087	5	3.12	2.58	0.69	1.11	1.26	3.56667	1.02	3.49673	8.68e-05	0.00118571	uncharacterized protein LOC104889437 isoform X1 [Beta vulgaris subsp. vulgaris]	GO:0005516	calmodulin binding	K20478	GOLGB1	http://www.genome.jp/dbget-bin/www_bget?ko:K20478	-	-	-	-	-
FtPinG0007904000.01	1828	16.57	14.58	15.16	42.79	42.58	38.54	15.4367	41.3033	0.373739	2.12e-18	2.41e-16	protein product [Coffea canephora];protein MANES_12G111300 [Manihot esculenta]	GO:0009507;GO:0003723;GO:0009658;GO:0015979;GO:0008270;GO:0000373;GO:0010468	chloroplast;RNA binding;chloroplast organization;photosynthesis;zinc ion binding;Group II intron splicing;regulation of gene expression	-	-	-	-	-	-	BTB/POZ;APO	BTB/POZ domain-containing protein At5g67385 OS=Arabidopsis thaliana GN=At5g67385 PE=1 SV=2;APO protein 1, chloroplastic OS=Arabidopsis thaliana GN=APO1 PE=2 SV=1
FtPinG0004302800.01	1080	52.74	33.67	72.17	113.51	49.99	130.19	52.86	97.8967	0.539957	0.00207154	0.0176678	caffeic acid 3-O-methyltransferase 1 [Eucalyptus grandis] &gt;KCW46638.1 hypothetical protein EUGRSUZ_K00449 [Eucalyptus grandis]	GO:0016740;GO:0008168;GO:0032259;GO:0046983;GO:0008171	transferase activity;methyltransferase activity;methylation;protein dimerization activity;O-methyltransferase activity	K13066	E2.1.1.68,COMT	http://www.genome.jp/dbget-bin/www_bget?ko:K13066	Phenylpropanoid biosynthesis	ko00940	-	Caffeic	Caffeic acid 3-O-methyltransferase OS=Coffea canephora PE=2 SV=1
FtPinG0002347400.01	1101	10.41	12.49	8.85	57.65	53.78	48.46	10.5833	53.2967	0.198574	7.99e-25	1.71e-22	binding protein, putative isoform 1 [Theobroma cacao] &gt;EOY21972.1 Basic helix-loop-helix DNA-binding superfamily protein, putative isoform 1 [Theobroma cacao]	GO:0046983	protein dimerization activity	-	-	-	-	-	-	Transcription	Transcription factor PIF7 OS=Arabidopsis thaliana GN=BHLH72 PE=1 SV=2
FtPinG0009075000.01	463	2157.74	1343.95	1324.62	2645.6	2563.82	2966.77	1608.77	2725.4	0.590288	1.9e-05	0.000307686	-	-	-	-	-	-	-	-	-	-	-
FtPinG0005614700.01	1838	14.84	20.98	18.77	35.75	45.24	33.73	18.1967	38.24	0.475854	3.97e-09	1.4e-07	KMT20673.1 hypothetical protein BVRB_1g006480 isoform B [Beta vulgaris subsp. vulgaris];probable GTP-binding protein OBGC2 isoform X2 [Beta vulgaris subsp. vulgaris] &gt	GO:0005525;GO:0000287;GO:0003924	GTP binding;magnesium ion binding;GTPase activity	-	-	-	-	-	KOG1489(R)(Predicted GTP-binding protein (ODN superfamily));KOG1491(R)(Predicted GTP-binding protein (ODN superfamily))	Probable	Probable GTP-binding protein OBGC2 OS=Oryza sativa subsp. japonica GN=Os03g0799700 PE=2 SV=1
FtPinG0004565300.01	1110	82.57	22.94	44.68	12.52	5.18	14.52	50.0633	10.74	4.66139	9.47e-06	0.00016705	cytochrome b561 and DOMON domain-containing protein At3g07570-like [Glycine max] &gt;KRH06523.1 hypothetical protein GLYMA_16G028100 [Glycine max]	GO:0055114;GO:0016020;GO:0016021	oxidation-reduction process;membrane;integral component of membrane	-	-	-	-	-	-	Cytochrome	Cytochrome b561 and DOMON domain-containing protein At3g07570 OS=Arabidopsis thaliana GN=At3g07570 PE=2 SV=1
FtPinG0005300600.01	780	0	0.15	0	2.35	1.96	3.4	0.05	2.57	0.0194553	0.000196421	0.00240592	oxidase 1 [Persicaria hydropiper]	-	-	-	-	-	-	-	-	Geraniol	Geraniol 8-hydroxylase OS=Catharanthus roseus GN=CYP76B6 PE=1 SV=1
FtPinG0000580000.01	763	84.75	120.2	123.32	39.35	51.92	59.09	109.423	50.12	2.18323	0.00010501	0.00139793	protein SOVF_051600 [Spinacia oleracea]	GO:0016020;GO:0016021	membrane;integral component of membrane	-	-	-	-	-	-	GPI-anchored	GPI-anchored protein LLG1 OS=Arabidopsis thaliana GN=LLG1 PE=1 SV=1
FtPinG0007190100.01	594	121.27	13.88	57.89	661.45	282.07	411.34	64.3467	451.62	0.14248	0.000359642	0.00404874	CBI24573.3 unnamed protein product, partial [Vitis vinifera];21 kDa protein [Vitis vinifera] &gt	GO:0004857	enzyme inhibitor activity	-	-	-	-	-	-	21	21 kDa protein OS=Daucus carota PE=2 SV=1
FtPinG0000873500.01	1143	35.64	24.71	56.63	12.78	15.13	9.27	38.9933	12.3933	3.14632	8.16e-06	0.000146775	probably inactive leucine-rich repeat receptor-like protein kinase IMK2 [Beta vulgaris subsp. vulgaris]	GO:0016021;GO:0006468;GO:0016020;GO:0004672;GO:0005524	integral component of membrane;protein phosphorylation;membrane;protein kinase activity;ATP binding	-	-	-	-	-	-	Probably	Probably inactive leucine-rich repeat receptor-like protein kinase IMK2 OS=Arabidopsis thaliana GN=IMK2 PE=1 SV=1
FtPinG0003069300.01	1176	30.1	38.45	36.81	70.91	82.08	64.69	35.12	72.56	0.484013	1.11e-09	4.29e-08	uncharacterized protein LOC104889716 [Beta vulgaris subsp. vulgaris]	GO:0003723;GO:0009570;GO:0009507;GO:0003676;GO:0005730;GO:0005634;GO:0032040	RNA binding;chloroplast stroma;chloroplast;nucleic acid binding;nucleolus;nucleus;small-subunit processome	-	-	-	-	-	-	30S	30S ribosomal protein S1, chloroplastic OS=Spinacia oleracea GN=RPS1 PE=1 SV=1
FtPinG0002490800.01	1566	0.42	0.23	0.26	4.66	0.47	1.32	0.303333	2.15	0.141085	0.00108088	0.0102045	P450 82an1 [Fallopia sachalinensis]	GO:0020037;GO:0055114;GO:0005506;GO:0016020;GO:0004497;GO:0044550;GO:0016705;GO:0046872;GO:0016491;GO:0016709	heme binding;oxidation-reduction process;iron ion binding;membrane;monooxygenase activity;secondary metabolite biosynthetic process;oxidoreductase activity, acting on paired donors, with incorporation or reduction of molecular oxygen;metal ion binding;oxidoreductase activity;oxidoreductase activity, acting on paired donors, with incorporation or reduction of molecular oxygen, NAD(P)H as one donor…	K00512	CYP17A	http://www.genome.jp/dbget-bin/www_bget?ko:K00512	-	-	-	Cytochrome	Cytochrome P450 82C4 OS=Arabidopsis thaliana GN=CYP82C4 PE=2 SV=1
FtPinG0008545600.01	546	151.15	88.92	96.36	37.29	38.12	43.33	112.143	39.58	2.83333	1.37e-05	0.000229758	XP_013687208.1 PREDICTED: glycine-rich cell wall structural protein-like [Brassica napus] &gt;glycine-rich cell wall structural protein-like [Brassica napus] &gt;CDY40955.1 BnaCnng09980D [Brassica napus]	-	-	-	-	-	-	-	-	-	-
FtPinG0003080000.01	1518	25.31	26.75	26.57	68.82	80.97	92.73	26.21	80.84	0.324221	2.87e-22	4.85e-20	3-hydroxylase [Fagopyrum tataricum]	GO:0046872;GO:0016491;GO:0009809;GO:0016709;GO:0055114;GO:0005506;GO:0020037;GO:0016705;GO:0016020;GO:0004497	metal ion binding;oxidoreductase activity;lignin biosynthetic process;oxidoreductase activity, acting on paired donors, with incorporation or reduction of molecular oxygen, NAD(P)H as one donor, and incorporation of one atom of oxygen;oxidation-reduction process;iron ion binding;heme binding;oxidoreductase activity, acting on paired donors, with incorporation or reduction of molecular oxygen;memb…	K09754	CYP98A,C3'H	http://www.genome.jp/dbget-bin/www_bget?ko:K09754	Flavonoid biosynthesis;Phenylpropanoid biosynthesis;Stilbenoid, diarylheptanoid and gingerol biosynthesis	ko00941,ko00940,ko00945	-	Cytochrome	Cytochrome P450 98A2 OS=Glycine max GN=CYP98A2 PE=2 SV=1
FtPinG0001546500.01	1748	7.43	4.47	6.43	2.42	1.46	3.19	6.11	2.35667	2.59264	0.00467508	0.034209	KDP35732.1 hypothetical protein JCGZ_10504 [Jatropha curcas];protein REVEILLE 1 isoform X2 [Jatropha curcas] &gt;protein MANES_02G080700 [Manihot esculenta]	GO:0003677;GO:0006351;GO:0006355;GO:0005634	DNA binding;transcription, DNA-templated;regulation of transcription, DNA-templated;nucleus	-	-	-	-	-	-	Protein	Protein REVEILLE 1 OS=Arabidopsis thaliana GN=RVE1 PE=2 SV=1
FtPinG0003628900.01	1502	16.64	13.63	19.29	70.66	70.36	60.13	16.52	67.05	0.246383	7.98e-32	3.36e-29	geraniol 8-hydroxylase-like [Ipomoea nil];flavonoid 3&apos;-monooxygenase [Vitis vinifera]	GO:0044550;GO:0016705;GO:0016020;GO:0004497;GO:0005506;GO:0055114;GO:0020037;GO:0016021;GO:0016709;GO:0046872;GO:0016491	secondary metabolite biosynthetic process;oxidoreductase activity, acting on paired donors, with incorporation or reduction of molecular oxygen;membrane;monooxygenase activity;iron ion binding;oxidation-reduction process;heme binding;integral component of membrane;oxidoreductase activity, acting on paired donors, with incorporation or reduction of molecular oxygen, NAD(P)H as one donor, and incor…	-	-	-	-	-	-	Flavonoid;Cytochrome	Flavonoid 3&apos;-monooxygenase OS=Arabidopsis thaliana GN=CYP75B1 PE=1 SV=1;Cytochrome P450 76C2 OS=Arabidopsis thaliana GN=CYP76C2 PE=2 SV=1
FtPinG0007360100.01	2729	2.68	2.99	2.15	6.36	4.48	7.15	2.60667	5.99667	0.434686	1.66e-05	0.00027232	glutamate receptor 3.2 [Beta vulgaris subsp. vulgaris] &gt;KMT01564.1 hypothetical protein BVRB_9g215640 [Beta vulgaris subsp. vulgaris]	GO:0004970;GO:0016020;GO:0006810;GO:0006811;GO:0016021	ionotropic glutamate receptor activity;membrane;transport;ion transport;integral component of membrane	K05387	GRIP	http://www.genome.jp/dbget-bin/www_bget?ko:K05387	-	-	KOG1052(PET)(Glutamate-gated kainate-type ion channel receptor subunit GluR5 and related subunits)	Glutamate	Glutamate receptor 3.2 OS=Arabidopsis thaliana GN=GLR3.2 PE=1 SV=2
FtPinG0006129100.01	1256	39.37	57.98	32.74	290.8	333.66	252.57	43.3633	292.343	0.14833	1.11e-32	5.24e-30	phosphoribulokinase, chloroplastic [Cicer arietinum]	GO:0008152;GO:0016301;GO:0008974;GO:0005524;GO:0016740;GO:0000166;GO:0016310;GO:0005975	metabolic process;kinase activity;phosphoribulokinase activity;ATP binding;transferase activity;nucleotide binding;phosphorylation;carbohydrate metabolic process	K00855	PRK,prkB	http://www.genome.jp/dbget-bin/www_bget?ko:K00855	Carbon fixation in photosynthetic organisms;Carbon metabolism	ko00710,ko01200	KOG4203(TZ)(Armadillo/beta-Catenin/plakoglobin)	Phosphoribulokinase,	Phosphoribulokinase, chloroplastic OS=Mesembryanthemum crystallinum PE=2 SV=1
FtPinG0004237500.01	1316	92.37	89.93	77.73	24.8	29.81	38.58	86.6767	31.0633	2.79032	2.43e-09	8.9e-08	CBL-interacting serine/threonine-protein kinase 25 [Ricinus communis] &gt;protein kinase 15 [Vitis vinifera];EEF46883.1 CBL-interacting serine/threonine-protein kinase, putative [Ricinus communis]	GO:0004674;GO:0016301;GO:0005524;GO:0004672;GO:0006468;GO:0016020;GO:0007165;GO:0016740;GO:0000166;GO:0016021;GO:0016310	protein serine/threonine kinase activity;kinase activity;ATP binding;protein kinase activity;protein phosphorylation;membrane;signal transduction;transferase activity;nucleotide binding;integral component of membrane;phosphorylation	K07198	PRKAA,AMPK	http://www.genome.jp/dbget-bin/www_bget?ko:K07198	-	-	-	CBL-interacting	CBL-interacting serine/threonine-protein kinase 25 OS=Arabidopsis thaliana GN=CIPK25 PE=2 SV=1
FtPinG0003442200.01	498	37.2	42.71	22.59	5.15	9.9	10.45	34.1667	8.5	4.01961	0.000181172	0.00223828	uncharacterized protein LOC100779785 [Glycine max] &gt;KHN03031.1 hypothetical protein glysoja_009897 [Glycine soja] &gt;KRH50987.1 hypothetical protein GLYMA_07G255100 [Glycine max]	GO:0016021;GO:0016020	integral component of membrane;membrane	-	-	-	-	-	-	-	-
FtPinG0000151300.01	1422	26.98	35.14	36.04	60.97	63.27	53.77	32.72	59.3367	0.55143	1.96e-07	4.97e-06	inorganic phosphate transporter 2-1, chloroplastic [Ziziphus jujuba]	GO:0005887;GO:0006810;GO:0005315;GO:0009507;GO:0016021;GO:0015293;GO:0009673;GO:0009706;GO:0009941;GO:0016020;GO:0009536;GO:0009528;GO:0006817	integral component of plasma membrane;transport;inorganic phosphate transmembrane transporter activity;chloroplast;integral component of membrane;symporter activity;low-affinity phosphate transmembrane transporter activity;chloroplast inner membrane;chloroplast envelope;membrane;plastid;plastid inner membrane;phosphate ion transport	K14640	SLC20A,PIT	http://www.genome.jp/dbget-bin/www_bget?ko:K14640	-	-	-	Inorganic	Inorganic phosphate transporter 2-1, chloroplastic OS=Arabidopsis thaliana GN=PHT2-1 PE=1 SV=1
FtPinG0001205800.01	1002	88.39	68.17	77.69	152.21	150.74	135.56	78.0833	146.17	0.534195	9.19e-10	3.6e-08	lipase [Phaseolus vulgaris]	GO:0006629;GO:0016298;GO:0016020	lipid metabolic process;lipase activity;membrane	-	-	-	-	-	KOG1455(I)(Lysophospholipase)	Caffeoylshikimate	Caffeoylshikimate esterase OS=Arabidopsis thaliana GN=CSE PE=1 SV=1
FtPinG0009375000.01	540	50.34	22.74	51.68	9.34	4.02	11.57	41.5867	8.31	5.00441	2.34e-05	0.000371062	protein LIGHT-DEPENDENT SHORT HYPOCOTYLS 4-like [Cicer arietinum]	-	-	-	-	-	-	-	-	Protein	Protein LIGHT-DEPENDENT SHORT HYPOCOTYLS 4 OS=Arabidopsis thaliana GN=LSH4 PE=1 SV=1
FtPinG0003751700.01	660	7.72	4.29	4.67	34.58	32.8	31.99	5.56	33.1233	0.167858	4.46e-15	3.5e-13	cyclin-U1-1-like [Juglans regia];cyclin-U1-1 isoform X2 [Jatropha curcas]	GO:0019901;GO:0000079	protein kinase binding;regulation of cyclin-dependent protein serine/threonine kinase activity	-	-	-	-	-	KOG1674(R)(Cyclin)	Cyclin-U1-1	Cyclin-U1-1 OS=Arabidopsis thaliana GN=CYCU1-1 PE=1 SV=1
FtPinG0003555000.01	1059	3.32	4.19	7.62	15.47	5.72	9.34	5.04333	10.1767	0.495578	0.00344725	0.0266785	domain-containing transcription factor [Vernicia montana]	GO:0006351;GO:0007275;GO:0006355;GO:0003700;GO:0005634;GO:0003677	transcription, DNA-templated;multicellular organism development;regulation of transcription, DNA-templated;transcription factor activity, sequence-specific DNA binding;nucleus;DNA binding	-	-	-	-	-	-	Ethylene-responsive	Ethylene-responsive transcription factor-like protein At4g13040 OS=Arabidopsis thaliana GN=At4g13040 PE=2 SV=2
FtPinG0004574800.01	645	131.42	178.88	111.19	279.02	355.1	218.67	140.497	284.263	0.494248	4.9e-06	9.27e-05	protein MANES_07G048000 [Manihot esculenta]	GO:0070191;GO:0030091;GO:0016671;GO:0009631;GO:0033743;GO:0005783;GO:0034599;GO:0005634;GO:0055114;GO:0006979	methionine-R-sulfoxide reductase activity;protein repair;oxidoreductase activity, acting on a sulfur group of donors, disulfide as acceptor;cold acclimation;peptide-methionine (R)-S-oxide reductase activity;endoplasmic reticulum;cellular response to oxidative stress;nucleus;oxidation-reduction process;response to oxidative stress	K07305	msrB	http://www.genome.jp/dbget-bin/www_bget?ko:K07305	-	-	KOG0856(O)(Predicted pilin-like transcription factor)	Peptide	Peptide methionine sulfoxide reductase B2, chloroplastic OS=Arabidopsis thaliana GN=MSRB2 PE=1 SV=1
FtPinG0005938600.01	1179	23.4	29.22	28.14	71.04	70.05	53.59	26.92	64.8933	0.414835	2.41e-11	1.16e-09	protein phosphatase 2C 57 [Citrus sinensis]	GO:0046872;GO:0043169;GO:0016787;GO:0006470;GO:0003824;GO:0004722;GO:0004721	metal ion binding;cation binding;hydrolase activity;protein dephosphorylation;catalytic activity;protein serine/threonine phosphatase activity;phosphoprotein phosphatase activity	-	-	-	-	-	KOG0698(T)(Serine/threonine protein phosphatase)	Protein	Protein phosphatase 2C 57 OS=Arabidopsis thaliana GN=PPH1 PE=1 SV=2
FtPinG0008452800.01	876	1.81	2.72	3	14.39	11.25	7.6	2.51	11.08	0.226534	8.33e-07	1.88e-05	CBI30657.3 unnamed protein product, partial [Vitis vinifera];spermidine sinapoyl-CoA acyltransferase [Vitis vinifera] &gt	GO:0050643;GO:0016747;GO:0016740;GO:0016746	10-deacetylbaccatin III 10-O-acetyltransferase activity;transferase activity, transferring acyl groups other than amino-acyl groups;transferase activity;transferase activity, transferring acyl groups	-	-	-	-	-	-	Spermidine	Spermidine sinapoyl-CoA acyltransferase OS=Arabidopsis thaliana GN=SDT PE=1 SV=1
FtPinG0008659900.01	522	0	0	0	42.43	50.23	30.92	0	41.1933	0	1.71e-14	1.24e-12	uncharacterized protein LOC107414004 [Ziziphus jujuba]	GO:0005634;GO:0008270;GO:0045893;GO:0003677	nucleus;zinc ion binding;positive regulation of transcription, DNA-templated;DNA binding	-	-	-	-	-	-	-	-
FtPinG0002607600.01	2979	0.9	1.12	0.77	0.15	0.36	0.18	0.93	0.23	4.04348	0.005549	0.039322	protein SOVF_104430 [Spinacia oleracea]	-	-	-	-	-	-	-	KOG1881(R)(Anion exchanger adaptor protein Kanadaptin, contains FHA domain)	FHA	FHA domain-containing protein PS1 OS=Arabidopsis thaliana GN=PS1 PE=2 SV=1
FtPinG0000151000.01	1242	16.91	7.59	8.67	3.72	3.61	3.44	11.0567	3.59	3.07985	0.000484294	0.00523244	protein MANES_13G024100 [Manihot esculenta]	GO:0016787;GO:0004721	hydrolase activity;phosphoprotein phosphatase activity	-	-	-	-	-	-	Plant	Plant intracellular Ras-group-related LRR protein 9 OS=Arabidopsis thaliana GN=PIRL9 PE=2 SV=1
FtPinG0005434800.01	558	12.09	4.78	12.35	2.74	2.15	0.88	9.74	1.92333	5.06412	0.00597125	0.0417769	uncharacterized protein LOC109002494 [Juglans regia]	-	-	-	-	-	-	-	-	-	-
FtPinG0006073100.01	1416	14.55	20.07	13.09	77.85	80.96	63.16	15.9033	73.99	0.214939	3.84e-23	6.97e-21	tryptophan synthase beta chain 1 [Vitis vinifera]	GO:0005737;GO:0006568;GO:0000162;GO:0004834;GO:0030170	cytoplasm;tryptophan metabolic process;tryptophan biosynthetic process;tryptophan synthase activity;pyridoxal phosphate binding	K01696	trpB	http://www.genome.jp/dbget-bin/www_bget?ko:K01696	Glycine, serine and threonine metabolism;Phenylalanine, tyrosine and tryptophan biosynthesis;Biosynthesis of amino acids	ko00260,ko00400,ko01230	KOG1395(E)(Tryptophan synthase beta chain)	Tryptophan	Tryptophan synthase beta chain 1, chloroplastic OS=Arabidopsis thaliana GN=TSB1 PE=2 SV=1
FtPinG0005674700.01	2403	21.12	15.35	24.09	7.38	6.31	10.04	20.1867	7.91	2.55204	8.39e-06	0.000150097	leucine-rich repeat receptor-like serine/threonine-protein kinase BAM3 [Vitis vinifera]	GO:0016021;GO:0010075;GO:0004672;GO:0005524;GO:0006468;GO:0048437;GO:0016020	integral component of membrane;regulation of meristem growth;protein kinase activity;ATP binding;protein phosphorylation;floral organ development;membrane	-	-	-	-	-	-	Leucine-rich	Leucine-rich repeat receptor-like serine/threonine-protein kinase BAM3 OS=Arabidopsis thaliana GN=BAM3 PE=2 SV=3
FtPinG0004109100.01	970	2.35	1.36	2.2	9.71	16.04	6.8	1.97	10.85	0.181567	6.77e-07	1.56e-05	cyclin-dependent kinase inhibitor 7 isoform X1 [Vitis vinifera];protein product, partial [Vitis vinifera]	GO:0007050;GO:0016310;GO:0004861;GO:0016301;GO:0005634	cell cycle arrest;phosphorylation;cyclin-dependent protein serine/threonine kinase inhibitor activity;kinase activity;nucleus	-	-	-	-	-	-	Cyclin-dependent	Cyclin-dependent kinase inhibitor 7 OS=Arabidopsis thaliana GN=KRP7 PE=1 SV=2
FtPinG0009133600.01	723	8.56	4.5	2.72	22.33	19.85	13.72	5.26	18.6333	0.28229	3.23e-05	0.0004913	uncharacterized protein LOC104246640 isoform X1 [Nicotiana sylvestris] &gt;XP_016440232.1 PREDICTED: phosphoglycerate mutase-like protein AT74 isoform X1 [Nicotiana tabacum]	GO:0050278;GO:0008152;GO:0003824;GO:0005829	sedoheptulose-bisphosphatase activity;metabolic process;catalytic activity;cytosol	-	-	-	-	-	-	Phosphoglycerate	Phosphoglycerate mutase-like protein AT74 OS=Arabidopsis thaliana GN=At3g05170 PE=2 SV=1
FtPinG0007047600.01	840	16.42	13.58	12.49	137.7	103	92.38	14.1633	111.027	0.127567	1.88e-34	1.08e-31	EEE84732.1 hypothetical protein POPTR_0001s26960g [Populus trichocarpa];protein POPTR_0001s26960g [Populus trichocarpa] &gt	GO:0016021;GO:0016020	integral component of membrane;membrane	-	-	-	-	-	-	Protein	Protein RETICULATA-RELATED 4, chloroplastic OS=Arabidopsis thaliana GN=RER4 PE=2 SV=1
FtPinG0007326800.01	1041	7.64	8.18	4.75	53.99	60.13	40.13	6.85667	51.4167	0.133355	6.4e-23	1.12e-20	protein LOW PSII ACCUMULATION 3, chloroplastic isoform X2 [Nelumbo nucifera];KGN55700.1 hypothetical protein Csa_3G006620 [Cucumis sativus];XP_011650319.1 PREDICTED: protein LOW PSII ACCUMULATION 3, chloroplastic [Cucumis sativus] &gt;protein LOW PSII ACCUMULATION 3, chloroplastic [Cucumis sativus] &gt	GO:0010207;GO:0009507	photosystem II assembly;chloroplast	-	-	-	-	-	-	Protein	Protein LOW PSII ACCUMULATION 3, chloroplastic OS=Arabidopsis thaliana GN=LPA3 PE=1 SV=1
FtPinG0000637300.01	2177	15.83	11.56	14.01	2.76	3.6	4.51	13.8	3.62333	3.80865	1.21e-09	4.62e-08	putative glycerol-3-phosphate transporter 4 [Nelumbo nucifera] &gt;XP_010275470.1 PREDICTED: putative glycerol-3-phosphate transporter 4 [Nelumbo nucifera]	GO:0016020;GO:0006810;GO:0055085;GO:0005215;GO:0016021	membrane;transport;transmembrane transport;transporter activity;integral component of membrane	K13783	SLC37A1_2	http://www.genome.jp/dbget-bin/www_bget?ko:K13783	-	-	KOG2533(G)(Permease of the major facilitator superfamily)	Putative	Putative glycerol-3-phosphate transporter 4 OS=Arabidopsis thaliana GN=At4g17550 PE=3 SV=2
FtPinG0005574200.01	894	300.14	290.5	311.47	68.72	120.22	112.35	300.703	100.43	2.99416	5.69e-11	2.59e-09	KGN43447.1 hypothetical protein Csa_7G037510 [Cucumis sativus];fasciclin-like arabinogalactan protein 7 [Cucumis sativus] &gt;XP_011658675.1 PREDICTED: fasciclin-like arabinogalactan protein 7 [Cucumis sativus] &gt	GO:0016020;GO:0046658;GO:0005886	membrane;anchored component of plasma membrane;plasma membrane	-	-	-	-	-	-	Fasciclin-like	Fasciclin-like arabinogalactan protein 7 OS=Arabidopsis thaliana GN=FLA7 PE=1 SV=1
FtPinG0001797700.01	1386	6.82	6.27	7.45	2.59	1.57	1.39	6.84667	1.85	3.7009	5.81e-05	0.000824907	mechanosensitive ion channel protein 10-like [Cucumis sativus]	GO:0055085;GO:0016021;GO:0016020	transmembrane transport;integral component of membrane;membrane	-	-	-	-	-	KOG4629(M)(Predicted mechanosensitive ion channel)	Mechanosensitive	Mechanosensitive ion channel protein 4 OS=Arabidopsis thaliana GN=MSL4 PE=3 SV=1
FtPinG0008444600.01	1122	407.27	543.65	350.23	1695.82	1844.48	1360.79	433.717	1633.7	0.265482	1.73e-20	2.39e-18	ATP synthase gamma chain, chloroplastic [Cucumis melo] &gt;ADN34052.1 ATP synthase [Cucumis melo subsp. melo]	GO:0046961;GO:0045261;GO:0046933;GO:0015986	proton-transporting ATPase activity, rotational mechanism;proton-transporting ATP synthase complex, catalytic core F(1);proton-transporting ATP synthase activity, rotational mechanism;ATP synthesis coupled proton transport	K02115	ATPF1G,atpG	http://www.genome.jp/dbget-bin/www_bget?ko:K02115	Oxidative phosphorylation;Photosynthesis	ko00190,ko00195	KOG1531(C)(F0F1-type ATP synthase, gamma subunit)	ATP	ATP synthase gamma chain 1, chloroplastic OS=Arabidopsis thaliana GN=ATPC1 PE=1 SV=1
FtPinG0001857200.01	639	107.16	47.53	70.83	12.69	18.38	22.6	75.1733	17.89	4.20198	1.19e-07	3.19e-06	protein LIGHT-DEPENDENT SHORT HYPOCOTYLS 5 [Solanum tuberosum]	-	-	-	-	-	-	-	-	Protein	Protein G1-like9 OS=Oryza sativa subsp. indica GN=OsI_19565 PE=3 SV=1
FtPinG0004645800.01	774	7.31	3.29	5.03	9.82	15.08	9.84	5.21	11.58	0.449914	0.00307636	0.024334	protein product, partial [Vitis vinifera]	GO:0000333;GO:0070034;GO:0003964;GO:0003721;GO:0003677;GO:0007004;GO:0042162	telomerase catalytic core complex;telomerase RNA binding;RNA-directed DNA polymerase activity;telomerase RNA reverse transcriptase activity;DNA binding;telomere maintenance via telomerase;telomeric DNA binding	K11126	TERT,EST2	http://www.genome.jp/dbget-bin/www_bget?ko:K11126	-	-	-	Telomerase	Telomerase reverse transcriptase OS=Arabidopsis thaliana GN=TERT PE=1 SV=1
FtPinG0001355200.01	1130	13.55	20.53	13.21	84.94	88.62	58.48	15.7633	77.3467	0.203801	3.08e-19	3.75e-17	ESR44043.1 hypothetical protein CICLE_v10011658mg [Citrus clementina];protein CICLE_v10011658mg [Citrus clementina] &gt;domain-containing protein [Cephalotus follicularis]	GO:0016485;GO:0016787;GO:0016021;GO:0008233;GO:0016020;GO:0004252;GO:0006508	protein processing;hydrolase activity;integral component of membrane;peptidase activity;membrane;serine-type endopeptidase activity;proteolysis	-	-	-	-	-	-	RHOMBOID-like	RHOMBOID-like protein 9, chloroplastic OS=Arabidopsis thaliana GN=RBL9 PE=2 SV=1
FtPinG0003108000.01	1161	8.98	9.3	10.34	17.39	21.42	19.82	9.54	19.5433	0.488146	1.26e-06	2.74e-05	protein SOVF_006960 isoform A [Spinacia oleracea]	GO:0016020;GO:0016021	membrane;integral component of membrane	-	-	-	-	-	-	-	-
FtPinG0000041100.01	363	190	167.06	161.26	419.22	535.49	357.68	172.773	437.463	0.394944	9.24e-11	4.13e-09	uncharacterized protein ycf36 [Eucalyptus grandis] &gt;KCW81690.1 hypothetical protein EUGRSUZ_C03046 [Eucalyptus grandis]	GO:0016020;GO:0016021	membrane;integral component of membrane	-	-	-	-	-	-	Uncharacterized	Uncharacterized protein ycf36 OS=Cyanophora paradoxa GN=ycf36 PE=3 SV=1
FtPinG0000564600.01	1026	19.28	14.34	15.74	40.83	55.72	36.75	16.4533	44.4333	0.370293	1.1e-11	5.58e-10	uncharacterized protein LOC8285563 [Ricinus communis] &gt;EEF49831.1 conserved hypothetical protein [Ricinus communis];uncharacterized protein LOC109008070 [Juglans regia]	GO:0009507	chloroplast	-	-	-	-	-	-	-	-
FtPinG0009828100.01	815	458.31	574.92	731.66	4581	4208.14	3248.74	588.297	4012.63	0.146611	1.73e-43	2.06e-40	KMT17952.1 hypothetical protein BVRB_2g033010 [Beta vulgaris subsp. vulgaris];chlorophyll a-b binding protein, chloroplastic [Beta vulgaris subsp. vulgaris] &gt	GO:0015979;GO:0009522;GO:0031409;GO:0009416;GO:0009768;GO:0010287;GO:0009507;GO:0009579;GO:0016020;GO:0009941;GO:0009535;GO:0046872;GO:0016168;GO:0009765;GO:0018298;GO:0016021	photosynthesis;photosystem I;pigment binding;response to light stimulus;photosynthesis, light harvesting in photosystem I;plastoglobule;chloroplast;thylakoid;membrane;chloroplast envelope;chloroplast thylakoid membrane;metal ion binding;chlorophyll binding;photosynthesis, light harvesting;protein-chromophore linkage;integral component of membrane	K08908	LHCA2	http://www.genome.jp/dbget-bin/www_bget?ko:K08908	Photosynthesis - antenna proteins	ko00196	-	Chlorophyll	Chlorophyll a-b binding protein, chloroplastic OS=Petunia hybrida PE=2 SV=1
FtPinG0009157200.01	702	397.46	260.03	216.24	99.86	89.18	135.6	291.243	108.213	2.69138	7.17e-06	0.000130354	auxin-responsive protein IAA16 [Vitis vinifera]	GO:0009734;GO:0005634;GO:0006351;GO:0006355	auxin-activated signaling pathway;nucleus;transcription, DNA-templated;regulation of transcription, DNA-templated	K14484	IAA	http://www.genome.jp/dbget-bin/www_bget?ko:K14484	Plant hormone signal transduction	ko04075	-	Auxin-responsive	Auxin-responsive protein IAA16 OS=Arabidopsis thaliana GN=IAA16 PE=1 SV=1
FtPinG0003534600.01	2709	20.71	15.85	20.11	37.96	30.52	37.59	18.89	35.3567	0.53427	4.9e-08	1.4e-06	protein NLP4 [Beta vulgaris subsp. vulgaris] &gt;KMS99731.1 hypothetical protein BVRB_1g020990 [Beta vulgaris subsp. vulgaris]	-	-	-	-	-	-	-	-	Protein	Protein NLP5 OS=Arabidopsis thaliana GN=NLP5 PE=2 SV=1
FtPinG0005386400.01	972	45.67	70.6	60.67	133.19	157.02	121.58	58.98	137.263	0.429685	3.69e-10	1.53e-08	28 kDa ribonucleoprotein, chloroplastic [Ziziphus jujuba]	GO:0000166;GO:0003676	nucleotide binding;nucleic acid binding	K11294	NCL,NSR1	http://www.genome.jp/dbget-bin/www_bget?ko:K11294	-	-	KOG0123(AJ)(Polyadenylate-binding protein (RRM superfamily))	31	31 kDa ribonucleoprotein, chloroplastic OS=Nicotiana sylvestris PE=1 SV=1
FtPinG0000723800.01	1527	2.74	2.6	3.43	0.13	0.49	1.3	2.92333	0.64	4.56771	0.00537028	0.0383304	EEF40951.1 Cell division cycle protein cdt2, putative [Ricinus communis];denticleless protein homolog [Ricinus communis] &gt	GO:0051301	cell division	K11790	DTL,CDT2,DCAF2	http://www.genome.jp/dbget-bin/www_bget?ko:K11790	-	-	KOG0321(S)(WD40 repeat-containing protein L2DTL)	Denticleless	Denticleless protein homolog OS=Mus musculus GN=Dtl PE=1 SV=2
FtPinG0005113300.01	901	19.22	23.05	20.55	38.98	51.47	37.88	20.94	42.7767	0.489519	3.09e-06	6.13e-05	uncharacterized protein LOC107858734 [Capsicum annuum];uncharacterized protein LOC104119215 isoform X1 [Nicotiana tomentosiformis] &gt;XP_016433678.1 PREDICTED: uncharacterized protein LOC107760177 isoform X1 [Nicotiana tabacum]	-	-	-	-	-	-	-	-	-	-
FtPinG0009658200.01	2361	7.93	3.27	4.9	1.16	1.24	1.07	5.36667	1.15667	4.63977	1.26e-06	2.74e-05	uncharacterized protein LOC8267186 isoform X1 [Ricinus communis] &gt;EEF33591.1 conserved hypothetical protein [Ricinus communis]	GO:0016020;GO:0016021	membrane;integral component of membrane	-	-	-	-	-	-	-	-
FtPinG0000342600.01	1530	33.19	12.98	12.35	46.12	35.38	38.33	19.5067	39.9433	0.488359	0.000842296	0.0083213	protein BVRB_1g000710 [Beta vulgaris subsp. vulgaris]	GO:0016020;GO:0005887;GO:0016021;GO:0008515;GO:0015770	membrane;integral component of plasma membrane;integral component of membrane;sucrose transmembrane transporter activity;sucrose transport	K15378	SLC45A1_2_4	http://www.genome.jp/dbget-bin/www_bget?ko:K15378	-	-	KOG0637(G)(Sucrose transporter and related proteins)	Sucrose	Sucrose transport protein OS=Spinacia oleracea PE=2 SV=1
FtPinG0006442100.01	990	1.65	3.33	2.51	26.83	39.41	22.33	2.49667	29.5233	0.0845659	5.12e-23	9.05e-21	protein POPTR_0001s35600g [Populus trichocarpa] &gt;ERP66512.1 hypothetical protein POPTR_0001s35600g [Populus trichocarpa]	GO:0016491;GO:0055114;GO:0008270	oxidoreductase activity;oxidation-reduction process;zinc ion binding	-	-	-	-	-	KOG0023(Q)(Alcohol dehydrogenase, class V)	Quinone-oxidoreductase	Quinone-oxidoreductase homolog, chloroplastic OS=Spinacia oleracea GN=QOR PE=1 SV=1
FtPinG0008488500.01	2277	0	0.18	0.38	1.85	0.95	1.01	0.186667	1.27	0.146982	0.000896408	0.00875326	affinity H+/K+ symporter [Dionaea muscipula]	GO:0016020;GO:0015079;GO:0071805;GO:0006813;GO:0006811;GO:0016021	membrane;potassium ion transmembrane transporter activity;potassium ion transmembrane transport;potassium ion transport;ion transport;integral component of membrane	K03549	kup	http://www.genome.jp/dbget-bin/www_bget?ko:K03549	-	-	-	Potassium	Potassium transporter 5 OS=Oryza sativa subsp. japonica GN=HAK5 PE=2 SV=2
FtPinG0001876700.01	1017	5.86	7.41	5.29	0.32	0.82	1.32	6.18667	0.82	7.54472	1.01e-05	0.000177356	uncharacterized protein LOC100267848 [Vitis vinifera]	GO:0016020;GO:0016021	membrane;integral component of membrane	-	-	-	-	-	-	-	-
FtPinG0008605100.01	675	90.43	46.55	42.88	7.66	6.65	12.93	59.9533	9.08	6.60279	2.74e-10	1.16e-08	KMT06728.1 hypothetical protein BVRB_7g158890 [Beta vulgaris subsp. vulgaris];casparian strip membrane protein 2 [Beta vulgaris subsp. vulgaris] &gt	GO:0016021;GO:0005886;GO:0016020	integral component of membrane;plasma membrane;membrane	-	-	-	-	-	-	Casparian	Casparian strip membrane protein 1 OS=Erythranthe guttata PE=2 SV=1
FtPinG0000853200.01	2370	83.97	119.79	93.71	215.04	219.82	184.18	99.1567	206.347	0.480534	6.72e-10	2.69e-08	elongation factor G-2, chloroplastic [Beta vulgaris subsp. vulgaris] &gt;KMT12558.1 hypothetical protein BVRB_5g098040 [Beta vulgaris subsp. vulgaris]	GO:0003746;GO:0006414;GO:0000166;GO:0009507;GO:0005525;GO:0003924;GO:0005622;GO:0032790	translation elongation factor activity;translational elongation;nucleotide binding;chloroplast;GTP binding;GTPase activity;intracellular;ribosome disassembly	K02355	fusA,GFM,EFG	http://www.genome.jp/dbget-bin/www_bget?ko:K02355	-	-	KOG0469(J)(Elongation factor 2)	Elongation	Elongation factor G-1, chloroplastic OS=Glycine max GN=fusA1 PE=3 SV=2
FtPinG0008720200.01	1740	24.96	27.63	25.98	44.01	53.77	48.63	26.19	48.8033	0.536644	1.89e-09	7.01e-08	KDP37309.1 hypothetical protein JCGZ_06763 [Jatropha curcas];signal recognition particle 54 kDa protein, chloroplastic [Jatropha curcas] &gt	GO:0008312;GO:0006614;GO:0080085;GO:0048500;GO:0009507;GO:0009570;GO:0005525;GO:0003924	7S RNA binding;SRP-dependent cotranslational protein targeting to membrane;signal recognition particle, chloroplast targeting;signal recognition particle;chloroplast;chloroplast stroma;GTP binding;GTPase activity	K03106	SRP54,ffh	http://www.genome.jp/dbget-bin/www_bget?ko:K03106	Protein export	ko03060	KOG0780(U)(Signal recognition particle, subunit Srp54)	Signal	Signal recognition particle 54 kDa protein, chloroplastic OS=Arabidopsis thaliana GN=FFC PE=1 SV=1
FtPinG0009475900.01	396	37.87	44.12	31.09	59.6	93.33	63.03	37.6933	71.9867	0.523615	0.00116847	0.0109115	protein BVRB_2g043750 [Beta vulgaris subsp. vulgaris]	-	-	-	-	-	-	-	-	Thionin-like	Thionin-like protein 2 OS=Arabidopsis thaliana GN=At1g12663 PE=3 SV=1
FtPinG0005997200.01	501	0.73	1.83	4.42	6.6	23.92	5.74	2.32667	12.0867	0.192499	0.00185264	0.01606	EEE80888.2 dentin sialophosphoprotein [Populus trichocarpa];sialophosphoprotein [Populus trichocarpa] &gt	-	-	-	-	-	-	-	-	-	-
FtPinG0001507300.01	435	44.89	37.57	63.11	74.92	106.07	63.62	48.5233	81.5367	0.595111	0.00119363	0.0111031	outer envelope pore protein 16, chloroplastic [Amborella trichopoda] &gt;ERN07848.1 hypothetical protein AMTR_s00012p00202200 [Amborella trichopoda]	GO:0030150;GO:0003333;GO:0016021;GO:0015266;GO:0009941;GO:0009536;GO:0009507;GO:0005744;GO:0009707;GO:0016020;GO:0005773;GO:0015171;GO:0009527;GO:0045037;GO:0031305	protein import into mitochondrial matrix;amino acid transmembrane transport;integral component of membrane;protein channel activity;chloroplast envelope;plastid;chloroplast;mitochondrial inner membrane presequence translocase complex;chloroplast outer membrane;membrane;vacuole;amino acid transmembrane transporter activity;plastid outer membrane;protein import into chloroplast stroma;integral comp…	-	-	-	-	-	-	Outer	Outer envelope pore protein 16, chloroplastic OS=Pisum sativum GN=OEP16 PE=1 SV=1
FtPinG0008695600.01	1392	12.43	9	15.77	58.82	50.18	50.04	12.4	53.0133	0.233903	7.26e-25	1.59e-22	uncharacterized protein LOC105630609 [Jatropha curcas] &gt;KDP46517.1 hypothetical protein JCGZ_08489 [Jatropha curcas];XP_012067880.1 PREDICTED: uncharacterized protein LOC105630609 [Jatropha curcas] &gt;protein CISIN_1g009385mg [Citrus sinensis]	GO:0006396	RNA processing	-	-	-	-	-	-	-	-
FtPinG0004664600.01	942	0	0	0	5.96	3.64	3.06	0	4.22	0	2.22e-08	6.78e-07	domain-containing protein, partial [Cephalotus follicularis]	GO:0016747	transferase activity, transferring acyl groups other than amino-acyl groups	-	-	-	-	-	-	Rosmarinate	Rosmarinate synthase OS=Plectranthus scutellarioides GN=RAS PE=1 SV=1
FtPinG0000841100.01	1743	12.96	7.8	11.18	4.27	2.83	5.3	10.6467	4.13333	2.57581	2.13e-05	0.000341709	protein MANES_17G074400 [Manihot esculenta];partial [Davidia involucrata]	GO:0016021;GO:0005886;GO:0009506;GO:0005774;GO:0009941;GO:0016020;GO:0005773;GO:0009507	integral component of membrane;plasma membrane;plasmodesma;vacuolar membrane;chloroplast envelope;membrane;vacuole;chloroplast	-	-	-	-	-	KOG1134(R)(Uncharacterized conserved protein)	CSC1-like;CSC1-like	CSC1-like protein ERD4 OS=Arabidopsis thaliana GN=ERD4 PE=2 SV=1;CSC1-like protein ERD4 OS=Brassica juncea GN=ERD4 PE=3 SV=2
FtPinG0002616700.01	558	36.26	57.94	51.92	194.54	191.15	124.5	48.7067	170.063	0.286403	9.14e-13	5.3e-11	NAD(P)H-quinone oxidoreductase subunit N, chloroplastic [Jatropha curcas] &gt;KDP45668.1 hypothetical protein JCGZ_17275 [Jatropha curcas]	GO:0010258;GO:0009941;GO:0009535;GO:0016655;GO:0055114;GO:0009817;GO:0009507;GO:0016020	NADH dehydrogenase complex (plastoquinone) assembly;chloroplast envelope;chloroplast thylakoid membrane;oxidoreductase activity, acting on NAD(P)H, quinone or similar compound as acceptor;oxidation-reduction process;defense response to fungus, incompatible interaction;chloroplast;membrane	-	-	-	-	-	-	NAD(P)H-quinone	NAD(P)H-quinone oxidoreductase subunit N, chloroplastic OS=Arabidopsis thaliana GN=ndhN PE=2 SV=1
FtPinG0002264700.01	1299	80.78	107.58	87.54	21.41	36.1	43.86	91.9667	33.79	2.72171	2.1e-06	4.3e-05	XP_008233363.1 PREDICTED: protein IQ-DOMAIN 1 [Prunus mume];protein IQ-DOMAIN 1 [Prunus mume] &gt	-	-	-	-	-	-	-	-	Protein	Protein IQ-DOMAIN 1 OS=Arabidopsis thaliana GN=IQD1 PE=1 SV=1
FtPinG0002822800.01	2022	7.27	9.68	6.94	2.44	3.83	4.22	7.96333	3.49667	2.27741	0.00164665	0.0145831	EMJ16271.1 hypothetical protein PRUPE_ppa012380mg [Prunus persica];protein SOVF_101080 [Spinacia oleracea];protein PRUPE_ppa012380mg [Prunus persica] &gt	GO:0005737;GO:0016829;GO:0004462;GO:0005975	cytoplasm;lyase activity;lactoylglutathione lyase activity;carbohydrate metabolic process	-	-	-	-	-	-	-	-
FtPinG0007505500.01	608	41.64	58.44	54.65	145.05	187.39	120.32	51.5767	150.92	0.341748	1.63e-11	8.05e-10	ATP synthase delta chain, chloroplastic-like [Gossypium hirsutum]	GO:0046933;GO:0015986	proton-transporting ATP synthase activity, rotational mechanism;ATP synthesis coupled proton transport	K02113	ATPF1D,atpH	http://www.genome.jp/dbget-bin/www_bget?ko:K02113	Oxidative phosphorylation;Photosynthesis	ko00190,ko00195	-	-	-
FtPinG0002658600.01	1098	82.14	105.45	94.83	465.02	504.13	375.14	94.14	448.097	0.210089	1.04e-36	6.91e-34	A family protein [Populus trichocarpa] &gt;ERP60893.1 Chain A family protein [Populus trichocarpa];ABK96401.1 unknown [Populus trichocarpa x Populus deltoides] &gt	GO:0055114;GO:0016491;GO:0004324	oxidation-reduction process;oxidoreductase activity;ferredoxin-NADP+ reductase activity	K02641	petH	http://www.genome.jp/dbget-bin/www_bget?ko:K02641	Photosynthesis	ko00195	KOG1158(C)(NADP/FAD dependent oxidoreductase);KOG1159(C)(NADP-dependent flavoprotein reductase)	Ferredoxin--NADP	Ferredoxin--NADP reductase, chloroplastic OS=Spinacia oleracea GN=PETH PE=1 SV=1
FtPinG0000729200.01	1138	11.7	13.9	17.04	30.77	28.58	25.7	14.2133	28.35	0.501352	4.75e-07	1.13e-05	uncharacterized protein LOC100262808 [Vitis vinifera]	-	-	-	-	-	-	-	-	-	-
FtPinG0003282300.01	2568	0.31	0.06	0.69	1.65	0.46	8.57	0.353333	3.56	0.0992509	0.000101901	0.00136042	protein SOVF_008760 [Spinacia oleracea]	GO:0055114;GO:0006633;GO:0031408;GO:0016702;GO:0046872;GO:0016491;GO:0051213	oxidation-reduction process;fatty acid biosynthetic process;oxylipin biosynthetic process;oxidoreductase activity, acting on single donors with incorporation of molecular oxygen, incorporation of two atoms of oxygen;metal ion binding;oxidoreductase activity;dioxygenase activity	K00454	LOX2S	http://www.genome.jp/dbget-bin/www_bget?ko:K00454	Linoleic acid metabolism;alpha-Linolenic acid metabolism	ko00591,ko00592	-	Linoleate	Linoleate 13S-lipoxygenase 2-1, chloroplastic OS=Solanum tuberosum GN=LOX2.1 PE=1 SV=1
FtPinG0000539200.01	1047	43.29	28.28	27.47	72.67	68.07	57.15	33.0133	65.9633	0.50048	2.34e-06	4.73e-05	lipase [Nepenthes alata]	GO:0016788	hydrolase activity, acting on ester bonds	-	-	-	-	-	-	GDSL	GDSL esterase/lipase At1g29660 OS=Arabidopsis thaliana GN=At1g29660 PE=1 SV=1
FtPinG0009453400.01	1362	13.04	7.5	10.72	26.44	33.94	23.97	10.42	28.1167	0.370599	3.69e-09	1.31e-07	uncharacterized protein LOC104811962 [Tarenaya hassleriana]	GO:0009941;GO:0016021;GO:0016020	chloroplast envelope;integral component of membrane;membrane	-	-	-	-	-	-	Uncharacterized	Uncharacterized membrane protein YjcL OS=Bacillus subtilis (strain 168) GN=yjcL PE=4 SV=1
FtPinG0001026900.01	912	18.39	13.66	26.37	6.48	7.39	5.12	19.4733	6.33	3.07636	8.29e-05	0.00113808	CAQ58627.1 Kinase cdc2 homolog B [Vitis vinifera];cell division control protein 2 homolog C [Vitis vinifera] &gt	GO:0016310;GO:0000166;GO:0006468;GO:0004672;GO:0005524;GO:0016301;GO:0004674	phosphorylation;nucleotide binding;protein phosphorylation;protein kinase activity;ATP binding;kinase activity;protein serine/threonine kinase activity	K07760	CDK	http://www.genome.jp/dbget-bin/www_bget?ko:K07760	-	-	KOG0662(UT)(Cyclin-dependent kinase CDK5)	Cyclin-dependent	Cyclin-dependent kinase B1-1 OS=Oryza sativa subsp. japonica GN=CDKB1-1 PE=2 SV=1
FtPinG0005943100.01	1209	3.84	15.39	12.16	21.89	22.51	19.03	10.4633	21.1433	0.494876	0.00372477	0.0284269	pentatricopeptide repeat-containing protein At5g13770, chloroplastic-like [Nicotiana tabacum];protein VITISV_030057 [Vitis vinifera]	-	-	-	-	-	-	-	-	Pentatricopeptide	Pentatricopeptide repeat-containing protein At5g13770, chloroplastic OS=Arabidopsis thaliana GN=At5g13770 PE=2 SV=1
FtPinG0001545400.01	1239	16.96	17.23	14.58	37.4	30.71	26.63	16.2567	31.58	0.514777	4.2e-06	8.06e-05	ATPase ASNA1 homolog [Nelumbo nucifera]	GO:0005524;GO:0016887	ATP binding;ATPase activity	K01551	arsA,ASNA1	http://www.genome.jp/dbget-bin/www_bget?ko:K01551	-	-	KOG2825(P)(Putative arsenite-translocating ATPase)	Putative	Putative arsenical pump-driving ATPase OS=Methanothermobacter thermautotrophicus (strain ATCC 29096 / DSM 1053 / JCM 10044 / NBRC 100330 / Delta H) GN=MTH_1511 PE=1 SV=1
FtPinG0008577600.01	975	26.04	33.02	37.46	78.87	87.12	63.32	32.1733	76.4367	0.420915	2.25e-10	9.67e-09	OIT32455.1 membrane-associated protein vipp1, chloroplastic [Nicotiana attenuata];membrane-associated protein VIPP1, chloroplastic [Nicotiana attenuata] &gt	GO:0005829;GO:0010027;GO:0009535	cytosol;thylakoid membrane organization;chloroplast thylakoid membrane	K03969	pspA	http://www.genome.jp/dbget-bin/www_bget?ko:K03969	-	-	-	Probable	Probable membrane-associated 30 kDa protein, chloroplastic OS=Oryza sativa subsp. japonica GN=Os01g0895100 PE=1 SV=1
FtPinG0007827300.01	762	30.9	31.71	43.04	78.3	82.7	56.47	35.2167	72.49	0.485814	5.12e-07	1.21e-05	sec-independent protein translocase protein TATB, chloroplastic [Jatropha curcas]	GO:0015031;GO:0009306;GO:0005886;GO:0016021;GO:0008565;GO:0016020	protein transport;protein secretion;plasma membrane;integral component of membrane;protein transporter activity;membrane	-	-	-	-	-	-	Sec-independent	Sec-independent protein translocase protein TATB, chloroplastic OS=Arabidopsis thaliana GN=TATB PE=1 SV=1
FtPinG0003946000.01	567	39.22	46.34	45.91	243.83	175.61	125.38	43.8233	181.607	0.241309	6.34e-15	4.91e-13	LOW QUALITY PROTEIN: uncharacterized protein LOC104437425 [Eucalyptus grandis]	GO:0016021;GO:0016020	integral component of membrane;membrane	-	-	-	-	-	-	-	-
FtPinG0006606500.01	1386	5.28	8.8	9.65	1.73	2.6	4.6	7.91	2.97667	2.65733	0.00668223	0.0457567	EXB44892.1 [Protein-PII] uridylyltransferase [Morus notabilis];uridylyltransferase [Morus notabilis] &gt	GO:0016740;GO:0016597;GO:0008152;GO:0016779	transferase activity;amino acid binding;metabolic process;nucleotidyltransferase activity	-	-	-	-	-	-	ACT	ACT domain-containing protein ACR4 OS=Arabidopsis thaliana GN=ACR4 PE=2 SV=1
FtPinG0007974900.01	783	0.18	0.29	1.02	2.96	5.09	5.8	0.496667	4.61667	0.107581	7.55e-05	0.00104285	uncharacterized protein LOC101221830 [Cucumis sativus] &gt;KGN43899.1 hypothetical protein Csa_7G072860 [Cucumis sativus]	GO:0005794;GO:0019441;GO:0004061;GO:0005783	Golgi apparatus;tryptophan catabolic process to kynurenine;arylformamidase activity;endoplasmic reticulum	-	-	-	-	-	-	Kynurenine	Kynurenine formamidase OS=Bacillus cytotoxicus (strain DSM 22905 / CIP 110041 / 391-98 / NVH 391-98) GN=kynB PE=3 SV=1
FtPinG0002466700.01	582	16.82	16.88	16.82	32.44	32.96	22.05	16.84	29.15	0.577702	0.00303816	0.0240851	bifunctional nitrilase/nitrile hydratase NIT4A [Ziziphus jujuba]	GO:0006807;GO:0016810	nitrogen compound metabolic process;hydrolase activity, acting on carbon-nitrogen (but not peptide) bonds	K13035	NIT4	http://www.genome.jp/dbget-bin/www_bget?ko:K13035	Cyanoamino acid metabolism	ko00460	KOG0807(E)(Carbon-nitrogen hydrolase)	Bifunctional	Bifunctional nitrilase/nitrile hydratase NIT4A OS=Nicotiana tabacum GN=NIT4A PE=2 SV=1
FtPinG0006796200.01	1584	190.99	117.43	105.91	43.38	25.34	48.01	138.11	38.91	3.54947	3.61e-08	1.06e-06	[Actinidia arguta]	GO:0016798;GO:0016161;GO:0000272;GO:0005975;GO:0016787;GO:0008152	hydrolase activity, acting on glycosyl bonds;beta-amylase activity;polysaccharide catabolic process;carbohydrate metabolic process;hydrolase activity;metabolic process	-	-	-	-	-	-	Inactive	Inactive beta-amylase 9 OS=Arabidopsis thaliana GN=BAM9 PE=2 SV=1
FtPinG0000890300.01	600	20.39	10.16	7.91	2.88	1.17	2.79	12.82	2.28	5.62281	0.000629333	0.00650212	metalloendoproteinase 4-MMP-like [Gossypium arboreum]	GO:0008237;GO:0046872;GO:0016787;GO:0008233;GO:0008270;GO:0031012;GO:0004222;GO:0006508	metallopeptidase activity;metal ion binding;hydrolase activity;peptidase activity;zinc ion binding;extracellular matrix;metalloendopeptidase activity;proteolysis	K07999	MMP20	http://www.genome.jp/dbget-bin/www_bget?ko:K07999	-	-	KOG1565(OW)(Gelatinase A and related matrix metalloproteases)	Metalloendoproteinase	Metalloendoproteinase 4-MMP OS=Arabidopsis thaliana GN=4MMP PE=1 SV=1
FtPinG0000781400.01	864	56.95	52.33	64.78	142.97	149.1	128.62	58.02	140.23	0.413749	4.89e-17	4.79e-15	cysteine-rich repeat secretory protein 38-like [Vitis vinifera]	-	-	-	-	-	-	-	-	Cysteine-rich	Cysteine-rich receptor-like protein kinase 26 OS=Arabidopsis thaliana GN=CRK26 PE=2 SV=1
FtPinG0002064700.01	438	108.33	106.88	40.81	201.63	212.92	114.5	85.34	176.35	0.483924	0.00168852	0.014853	-	-	-	-	-	-	-	-	-	-	-
FtPinG0006708200.01	640	332.06	456.76	316.63	1497.74	2060.17	1222.4	368.483	1593.44	0.231251	1.12e-20	1.58e-18	plastocyanin [Prunus mume]	GO:0005507;GO:0055114;GO:0009507;GO:0009579;GO:0016020;GO:0009535;GO:0046872;GO:0009055	copper ion binding;oxidation-reduction process;chloroplast;thylakoid;membrane;chloroplast thylakoid membrane;metal ion binding;electron carrier activity	K02638	petE	http://www.genome.jp/dbget-bin/www_bget?ko:K02638	Photosynthesis	ko00195	-	Plastocyanin	Plastocyanin A, chloroplastic OS=Populus nigra GN=PETE PE=1 SV=2
FtPinG0008871500.01	549	1.72	3.4	3.28	13.97	20.56	12.86	2.8	15.7967	0.177253	1.77e-06	3.69e-05	uncharacterized protein LOC103950201 [Pyrus x bretschneideri] &gt;XP_009359650.1 PREDICTED: uncharacterized protein LOC103950201 [Pyrus x bretschneideri]	GO:0016020;GO:0016021	membrane;integral component of membrane	-	-	-	-	-	-	-	-
FtPinG0008085400.01	1650	131.78	168.31	129.22	44.73	56.18	55.71	143.103	52.2067	2.74109	8.04e-12	4.13e-10	laccase-14 [Vitis vinifera]	GO:0052716;GO:0009809;GO:0046274;GO:0046872;GO:0016491;GO:0016722;GO:0048046;GO:0005576;GO:0005507;GO:0055114	hydroquinone:oxygen oxidoreductase activity;lignin biosynthetic process;lignin catabolic process;metal ion binding;oxidoreductase activity;oxidoreductase activity, oxidizing metal ions;apoplast;extracellular region;copper ion binding;oxidation-reduction process	K05909	E1.10.3.2	http://www.genome.jp/dbget-bin/www_bget?ko:K05909	-	-	-	Putative	Putative laccase-9 OS=Oryza sativa subsp. japonica GN=LAC9 PE=3 SV=1
FtPinG0004188700.01	1101	1.64	1.35	0.93	4.73	2.67	3.25	1.30667	3.55	0.368075	0.00665958	0.0456472	KMT17330.1 hypothetical protein BVRB_2g040210 isoform B [Beta vulgaris subsp. vulgaris];UPF0496 protein At3g19330 isoform X2 [Beta vulgaris subsp. vulgaris] &gt	GO:0016021;GO:0016020	integral component of membrane;membrane	-	-	-	-	-	-	UPF0496	UPF0496 protein At3g19330 OS=Arabidopsis thaliana GN=At3g19330 PE=2 SV=2
FtPinG0005818500.01	1419	24.6	34.07	43.15	98.37	79.23	73.78	33.94	83.7933	0.405044	8.16e-10	3.23e-08	CBI15031.3 unnamed protein product, partial [Vitis vinifera];1-deoxy-D-xylulose 5-phosphate reductoisomerase, chloroplastic [Vitis vinifera] &gt	GO:0016853;GO:0055114;GO:0070402;GO:0046872;GO:0016491;GO:0030145;GO:0008299;GO:0051484;GO:0030604	isomerase activity;oxidation-reduction process;NADPH binding;metal ion binding;oxidoreductase activity;manganese ion binding;isoprenoid biosynthetic process;isopentenyl diphosphate biosynthetic process, methylerythritol 4-phosphate pathway involved in terpenoid biosynthetic process;1-deoxy-D-xylulose-5-phosphate reductoisomerase activity	K00099	dxr	http://www.genome.jp/dbget-bin/www_bget?ko:K00099	Terpenoid backbone biosynthesis	ko00900	-	1-deoxy-D-xylulose	1-deoxy-D-xylulose 5-phosphate reductoisomerase, chloroplastic OS=Oryza sativa subsp. japonica GN=DXR PE=2 SV=2
FtPinG0006128700.01	1677	34.31	37.88	35.57	191.61	156.49	145.27	35.92	164.457	0.218416	8.82e-37	6.16e-34	plastidal glycolate/glycerate translocator 1, chloroplastic [Beta vulgaris subsp. vulgaris] &gt;KMT11407.1 hypothetical protein BVRB_5g107350 [Beta vulgaris subsp. vulgaris];glycolateglycerate translocator 1, chloroplastic [Nicotiana attenuata]	GO:0009507;GO:0009853;GO:0009658;GO:0043879;GO:1901974;GO:0016020;GO:1901975;GO:0097339;GO:0009706;GO:0016021;GO:0009941	chloroplast;photorespiration;chloroplast organization;glycolate transmembrane transporter activity;glycerate transmembrane transporter activity;membrane;glycerate transmembrane transport;glycolate transmembrane transport;chloroplast inner membrane;integral component of membrane;chloroplast envelope	-	-	-	-	-	-	Plastidal	Plastidal glycolate/glycerate translocator 1, chloroplastic OS=Arabidopsis thaliana GN=PLGG1 PE=1 SV=1
FtPinG0006354900.01	1824	7.34	11.09	13.21	23.18	28.3	21.55	10.5467	24.3433	0.433247	2.69e-10	1.14e-08	isochorismate synthase 2, chloroplastic isoform X1 [Citrus sinensis];protein SOVF_111280 isoform A [Spinacia oleracea]	GO:0008909;GO:0009058	isochorismate synthase activity;biosynthetic process	K02552	menF	http://www.genome.jp/dbget-bin/www_bget?ko:K02552	Ubiquinone and other terpenoid-quinone biosynthesis	ko00130	KOG1223(E)(Isochorismate synthase)	Isochorismate;Isochorismate	Isochorismate synthase 2, chloroplastic OS=Arabidopsis thaliana GN=ICS2 PE=2 SV=2;Isochorismate synthase, chloroplastic OS=Catharanthus roseus PE=1 SV=1
FtPinG0007171900.01	1167	0.51	0.17	0.57	15.31	21.62	18.14	0.416667	18.3567	0.0226984	1.37e-28	4.4e-26	protein product, partial [Vitis vinifera]	GO:0008168;GO:0032259;GO:0005774;GO:0008152;GO:0005802;GO:0008757;GO:0005768	methyltransferase activity;methylation;vacuolar membrane;metabolic process;trans-Golgi network;S-adenosylmethionine-dependent methyltransferase activity;endosome	-	-	-	-	-	-	Demethylmenaquinone	Demethylmenaquinone methyltransferase OS=Listeria monocytogenes serotype 4b (strain CLIP80459) GN=menG PE=3 SV=1
FtPinG0002591300.01	594	3.75	11.29	3.34	19.54	29.33	15.25	6.12667	21.3733	0.28665	0.000496798	0.00535085	ethylene-responsive transcription factor ERF023 [Beta vulgaris subsp. vulgaris] &gt;KMT20286.1 hypothetical protein BVRB_1g002890 [Beta vulgaris subsp. vulgaris]	GO:0003677;GO:0006351;GO:0006355;GO:0003700;GO:0005634	DNA binding;transcription, DNA-templated;regulation of transcription, DNA-templated;transcription factor activity, sequence-specific DNA binding;nucleus	K09286	EREBP	http://www.genome.jp/dbget-bin/www_bget?ko:K09286	-	-	-	Ethylene-responsive	Ethylene-responsive transcription factor ERF023 OS=Arabidopsis thaliana GN=ERF023 PE=2 SV=1
FtPinG0008951300.01	561	38.45	19.19	36.94	8.14	6.12	8.67	31.5267	7.64333	4.12473	2.77e-05	0.000430996	heavy metal-associated isoprenylated plant protein 26 [Solanum tuberosum]	GO:0030001;GO:0046872	metal ion transport;metal ion binding	-	-	-	-	-	-	Heavy	Heavy metal-associated isoprenylated plant protein 44 OS=Arabidopsis thaliana GN=HIPP44 PE=2 SV=1
FtPinG0000931500.01	1053	0	0	0	1.43	0.88	0.42	0	0.91	0	0.00166968	0.0147324	probable LRR receptor-like serine/threonine-protein kinase At1g34110 [Gossypium raimondii]	GO:0016020;GO:0016301;GO:0016021;GO:0016310	membrane;kinase activity;integral component of membrane;phosphorylation	-	-	-	-	-	-	Receptor	Receptor like protein 30 OS=Arabidopsis thaliana GN=RLP30 PE=2 SV=1
FtPinG0006851400.01	1729	13.78	189.21	12.64	25.42	177.24	19.5	71.8767	74.0533	0.970607	2.78e-06	5.56e-05	ESW30539.1 hypothetical protein PHAVU_002G161200g [Phaseolus vulgaris];XP_018823824.1 PREDICTED: heparan-alpha-glucosaminide N-acetyltransferase-like [Juglans regia] &gt;heparan-alpha-glucosaminide N-acetyltransferase-like [Juglans regia] &gt;calcium-dependent protein kinase 3-like [Cicer arietinum];XP_018823825.1 PREDICTED: heparan-alpha-glucosaminide N-acetyltransferase-like [Juglans regia];pro…	GO:0004674;GO:0009651;GO:0010359;GO:0005634;GO:0016301;GO:0009738;GO:0004683;GO:0004672;GO:0005524;GO:0005737;GO:0010119;GO:0046777;GO:0006468;GO:0005773;GO:0005516;GO:0016020;GO:0035556;GO:0018105;GO:0000166;GO:0005509;GO:0005829;GO:0009931;GO:0005886;GO:0016310	protein serine/threonine kinase activity;response to salt stress;regulation of anion channel activity;nucleus;kinase activity;abscisic acid-activated signaling pathway;calmodulin-dependent protein kinase activity;protein kinase activity;ATP binding;cytoplasm;regulation of stomatal movement;protein autophosphorylation;protein phosphorylation;vacuole;calmodulin binding;membrane;intracellular signal…	K09872;K13412	PIP;CPK	http://www.genome.jp/dbget-bin/www_bget?ko:K09872;http://www.genome.jp/dbget-bin/www_bget?ko:K13412	Plant-pathogen interaction	ko04626	-	Calcium-dependent	Calcium-dependent protein kinase 15 OS=Oryza sativa subsp. japonica GN=CPK15 PE=2 SV=1
FtPinG0000067700.01	1083	67.89	51.46	66.32	19.54	22.93	24.27	61.89	22.2467	2.78199	4.99e-10	2.04e-08	EEF33624.1 carboxylic ester hydrolase, putative [Ricinus communis];GDSL esterase/lipase At5g03610 [Ricinus communis] &gt	GO:0016787;GO:0016788	hydrolase activity;hydrolase activity, acting on ester bonds	-	-	-	-	-	-	GDSL	GDSL esterase/lipase At5g03610 OS=Arabidopsis thaliana GN=At5g03610 PE=2 SV=1
FtPinG0004066700.01	912	7.83	10.31	4.58	42.7	42.69	28.55	7.57333	37.98	0.199403	2.64e-12	1.43e-10	uncharacterized protein LOC104700959 isoform X3 [Camelina sativa];uncharacterized protein LOC100264031 [Vitis vinifera]	GO:0004519	endonuclease activity	-	-	-	-	-	-	-	-
FtPinG0003246400.01	384	250.44	137.81	117.68	36.96	34.6	43.1	168.643	38.22	4.41244	8.07e-05	0.00110894	cyclin-dependent kinases regulatory subunit 1 [Ziziphus jujuba] &gt;XP_015873633.1 PREDICTED: cyclin-dependent kinases regulatory subunit 1 [Ziziphus jujuba];XP_015873631.1 PREDICTED: cyclin-dependent kinases regulatory subunit 1 [Ziziphus jujuba] &gt	GO:0016538;GO:0051301;GO:0007049;GO:0016301;GO:0016310	cyclin-dependent protein serine/threonine kinase regulator activity;cell division;cell cycle;kinase activity;phosphorylation	K02219	CKS1	http://www.genome.jp/dbget-bin/www_bget?ko:K02219	-	-	KOG3484(D)(Cyclin-dependent protein kinase CDC28, regulatory subunit CKS1, and related proteins)	Cyclin-dependent	Cyclin-dependent kinases regulatory subunit 1 OS=Arabidopsis thaliana GN=CKS1 PE=1 SV=1
FtPinG0007273500.01	1290	24.66	22.13	22.25	7.49	12.6	9.52	23.0133	9.87	2.33164	9.36e-05	0.00126616	XP_010654612.1 PREDICTED: protein IQ-DOMAIN 14 [Vitis vinifera] &gt;XP_010654613.1 PREDICTED: protein IQ-DOMAIN 14 [Vitis vinifera];XP_010654611.1 PREDICTED: protein IQ-DOMAIN 14 [Vitis vinifera] &gt;protein IQ-DOMAIN 14 [Vitis vinifera] &gt	-	-	-	-	-	-	-	-	-	-
FtPinG0008563900.01	1620	3.08	5.78	1.5	14.38	12.7	10.31	3.45333	12.4633	0.277079	8.31e-06	0.000148987	photolyase, putative [Ricinus communis]	GO:0003914;GO:0009411	DNA (6-4) photolyase activity;response to UV	K02295	CRY	http://www.genome.jp/dbget-bin/www_bget?ko:K02295	-	-	KOG0133(LT)(Deoxyribodipyrimidine photolyase/cryptochrome)	(6-4)DNA	(6-4)DNA photolyase OS=Arabidopsis thaliana GN=UVR3 PE=1 SV=2
FtPinG0006688300.01	666	5.86	17.22	35.18	86.5	36.55	40.75	19.42	54.6	0.355678	0.000936341	0.00908846	diacylglycerol kinase theta [Beta vulgaris subsp. vulgaris] &gt;KMT03522.1 hypothetical protein BVRB_8g191990 [Beta vulgaris subsp. vulgaris]	GO:0016020;GO:0016021	membrane;integral component of membrane	-	-	-	-	-	-	-	-
FtPinG0009647600.01	1140	8.78	10.55	8.54	15.87	21.33	16.45	9.29	17.8833	0.519478	7.26e-05	0.00100741	KMT05412.1 hypothetical protein BVRB_7g175400 [Beta vulgaris subsp. vulgaris];probable trans-2-enoyl-CoA reductase, mitochondrial [Beta vulgaris subsp. vulgaris] &gt	GO:0005634;GO:0008270;GO:0019166;GO:0005507;GO:0055114;GO:0009507;GO:0005524;GO:0016491;GO:0005739	nucleus;zinc ion binding;trans-2-enoyl-CoA reductase (NADPH) activity;copper ion binding;oxidation-reduction process;chloroplast;ATP binding;oxidoreductase activity;mitochondrion	K07512	MECR,NRBF1	http://www.genome.jp/dbget-bin/www_bget?ko:K07512	Fatty acid elongation;Fatty acid metabolism	ko00062,ko01212	KOG1198(CR)(Zinc-binding oxidoreductase)	Enoyl-[acyl-carrier-protein]	Enoyl-[acyl-carrier-protein] reductase, mitochondrial OS=Arabidopsis thaliana GN=At3g45770 PE=1 SV=1
FtPinG0004516100.01	548	62.22	102.51	64.73	17.48	52.58	53.64	76.4867	41.2333	1.85497	0.00378944	0.0287873	uncharacterized protein LOC105975976 [Erythranthe guttata] &gt;EYU44595.1 hypothetical protein MIMGU_mgv1a026484mg [Erythranthe guttata]	-	-	-	-	-	-	-	-	-	-
FtPinG0003412800.01	1503	9.47	4.52	9.68	23.56	19.22	19.88	7.89	20.8867	0.377753	3.68e-07	8.97e-06	cytochrome P450 71A25-like [Beta vulgaris subsp. vulgaris]	-	-	-	-	-	-	-	-	Cytochrome	Cytochrome P450 71A26 OS=Arabidopsis thaliana GN=CYP71A26 PE=3 SV=1
FtPinG0007660900.01	1177	13.22	18.1	11.92	34.32	44.81	28.82	14.4133	35.9833	0.400556	1.17e-08	3.76e-07	uncharacterized protein LOC18599529 isoform X1 [Theobroma cacao];uncharacterized protein LOC107413135 [Ziziphus jujuba]	GO:0006468;GO:0004672;GO:0005524	protein phosphorylation;protein kinase activity;ATP binding	-	-	-	-	-	-	-	-
FtPinG0009575600.01	1428	242.07	89.77	199.09	41.82	40.82	78.06	176.977	53.5667	3.30386	8.2e-06	0.000147224	protein ASPARTIC PROTEASE IN GUARD CELL 2 [Daucus carota subsp. sativus]	GO:0006508;GO:0004190	proteolysis;aspartic-type endopeptidase activity	-	-	-	-	-	-	Protein	Protein ASPARTIC PROTEASE IN GUARD CELL 2 OS=Arabidopsis thaliana GN=ASPG2 PE=2 SV=1
FtPinG0007822900.01	1489	13.82	15.2	13.81	28.84	29.59	23.32	14.2767	27.25	0.523914	5.08e-07	1.2e-05	KMT16455.1 hypothetical protein BVRB_3g050770 isoform B [Beta vulgaris subsp. vulgaris];KMT16454.1 hypothetical protein BVRB_3g050770 isoform A [Beta vulgaris subsp. vulgaris];XP_010671300.1 PREDICTED: uncharacterized calcium-binding protein At1g02270 isoform X1 [Beta vulgaris subsp. vulgaris] &gt;XP_019104023.1 PREDICTED: uncharacterized calcium-binding protein At1g02270 isoform X2 [Beta vulgari…	GO:0004527;GO:0004519;GO:0005509	exonuclease activity;endonuclease activity;calcium ion binding	-	-	-	-	-	-	Uncharacterized	Uncharacterized calcium-binding protein At1g02270 OS=Arabidopsis thaliana GN=At1g02270 PE=2 SV=2
FtPinG0009029700.01	1740	2.24	2.46	3.19	19.79	8.33	8.08	2.63	12.0667	0.217956	1.23e-08	3.93e-07	KMS99717.1 hypothetical protein BVRB_1g021490 [Beta vulgaris subsp. vulgaris];laccase-14 [Beta vulgaris subsp. vulgaris] &gt;laccase-15-like [Prunus mume]	GO:0005507;GO:0055114;GO:0005576;GO:0046274;GO:0052716;GO:0048046;GO:0016491;GO:0046872	copper ion binding;oxidation-reduction process;extracellular region;lignin catabolic process;hydroquinone:oxygen oxidoreductase activity;apoplast;oxidoreductase activity;metal ion binding	K05909	E1.10.3.2	http://www.genome.jp/dbget-bin/www_bget?ko:K05909	-	-	-	Laccase-15	Laccase-15 OS=Arabidopsis thaliana GN=TT10 PE=1 SV=1
FtPinG0007265000.01	717	12.4	18.92	20.48	50.78	42.82	39.87	17.2667	44.49	0.388102	1.01e-07	2.73e-06	KMT06611.1 hypothetical protein BVRB_7g157790 [Beta vulgaris subsp. vulgaris];uncharacterized protein LOC104898223 [Beta vulgaris subsp. vulgaris] &gt	GO:0016021;GO:0016020	integral component of membrane;membrane	-	-	-	-	-	-	-	-
FtPinG0005636800.01	1689	2.74	5.13	1.61	17.54	19.16	17.94	3.16	18.2133	0.173499	5.58e-12	2.93e-10	uncharacterized protein LOC103448741 [Malus domestica]	-	-	-	-	-	-	-	-	Sodium/calcium	Sodium/calcium exchanger NCL OS=Arabidopsis thaliana GN=NCL PE=2 SV=1
FtPinG0001847500.01	492	55.04	76.67	69.42	117.78	192.26	127.08	67.0433	145.707	0.460125	6.06e-07	1.41e-05	OIT04723.1 50s ribosomal protein l29, chloroplastic [Nicotiana attenuata];50S ribosomal protein L29, chloroplastic-like [Nicotiana attenuata] &gt	GO:0022625;GO:0005622;GO:0006412;GO:0005840;GO:0003735	cytosolic large ribosomal subunit;intracellular;translation;ribosome;structural constituent of ribosome	K02904	RP-L29,rpmC	http://www.genome.jp/dbget-bin/www_bget?ko:K02904	Ribosome	ko03010	-	50S	50S ribosomal protein L29, chloroplastic OS=Spinacia oleracea GN=RPL29 PE=1 SV=2
FtPinG0006788600.01	879	4.69	3.35	3.83	10.62	15.35	9.99	3.95667	11.9867	0.330089	5.96e-06	0.000110306	XP_009335730.1 PREDICTED: uncharacterized protein LOC103928418 [Pyrus x bretschneideri];uncharacterized protein LOC103928383 [Pyrus x bretschneideri] &gt;uncharacterized protein LOC103998497 [Musa acuminata subsp. malaccensis]	GO:0008168;GO:0032259	methyltransferase activity;methylation	K02885	RP-L19e,RPL19	http://www.genome.jp/dbget-bin/www_bget?ko:K02885	Ribosome	ko03010	-	Putative;Putative	Putative S-adenosyl-L-methionine-dependent methyltransferase MAP_0256 OS=Mycobacterium paratuberculosis (strain ATCC BAA-968 / K-10) GN=MAP_0256 PE=3 SV=1;Putative S-adenosyl-L-methionine-dependent methyltransferase MRA_1739 OS=Mycobacterium tuberculosis (strain ATCC 25177 / H37Ra) GN=MRA_1739 PE=3 SV=1
FtPinG0000639900.01	1605	30.56	12.02	23.73	6.03	3.94	4.08	22.1033	4.68333	4.71957	2.39e-08	7.27e-07	glycerol-3-phosphate acyltransferase 1-like [Nelumbo nucifera]	GO:0005739;GO:0090447;GO:0048235;GO:0016746;GO:0016021;GO:0008152;GO:0016020	mitochondrion;glycerol-3-phosphate 2-O-acyltransferase activity;pollen sperm cell differentiation;transferase activity, transferring acyl groups;integral component of membrane;metabolic process;membrane	K13508	GPAT	http://www.genome.jp/dbget-bin/www_bget?ko:K13508	Glycerolipid metabolism;Glycerophospholipid metabolism	ko00561,ko00564	-	Glycerol-3-phosphate	Glycerol-3-phosphate acyltransferase 1 OS=Arabidopsis thaliana GN=GPAT1 PE=1 SV=1
FtPinG0008387100.01	1524	68.14	92.32	96.92	22.85	38.53	49.36	85.7933	36.9133	2.32418	0.000146732	0.00186794	domain-containing protein [Cephalotus follicularis]	GO:0008152;GO:0008810;GO:0016798;GO:0003824;GO:0000272;GO:0005975;GO:0030245;GO:0016787;GO:0004553	metabolic process;cellulase activity;hydrolase activity, acting on glycosyl bonds;catalytic activity;polysaccharide catabolic process;carbohydrate metabolic process;cellulose catabolic process;hydrolase activity;hydrolase activity, hydrolyzing O-glycosyl compounds	-	-	-	-	-	-	Endoglucanase	Endoglucanase 17 OS=Arabidopsis thaliana GN=At4g02290 PE=2 SV=1
FtPinG0007095800.01	2376	74.48	54.91	55.13	21.46	13.33	23.3	61.5067	19.3633	3.17645	4.5e-09	1.57e-07	protein MANES_15G153400 [Manihot esculenta]	-	-	-	-	-	-	-	-	Protein	Protein SIEVE ELEMENT OCCLUSION B OS=Arabidopsis thaliana GN=SEOB PE=1 SV=1
FtPinG0003192500.01	1209	8.9	9.21	7.17	74.86	50.72	59	8.42667	61.5267	0.13696	4.04e-32	1.75e-29	hydroxylase-like protein [Fagopyrum tataricum];3&apos	GO:0005506;GO:0055114;GO:0020037;GO:0044550;GO:0016705;GO:0016020;GO:0004497;GO:0098542;GO:0046872;GO:0016491;GO:0016021;GO:0042343;GO:0016709	iron ion binding;oxidation-reduction process;heme binding;secondary metabolite biosynthetic process;oxidoreductase activity, acting on paired donors, with incorporation or reduction of molecular oxygen;membrane;monooxygenase activity;defense response to other organism;metal ion binding;oxidoreductase activity;integral component of membrane;indole glucosinolate metabolic process;oxidoreductase act…	-	-	-	-	-	-	Cytochrome	Cytochrome P450 81D11 OS=Arabidopsis thaliana GN=CYP81D11 PE=2 SV=1
FtPinG0009526400.01	1287	17.76	18.97	17.55	43.39	56.04	38.52	18.0933	45.9833	0.393476	7.9e-12	4.07e-10	uncharacterized protein LOC104906292 isoform X1 [Beta vulgaris subsp. vulgaris]	GO:0009073;GO:0055114;GO:0003856;GO:0016491	aromatic amino acid family biosynthetic process;oxidation-reduction process;3-dehydroquinate synthase activity;oxidoreductase activity	-	-	-	-	-	-	3-dehydroquinate	3-dehydroquinate synthase OS=Methanosphaera stadtmanae (strain ATCC 43021 / DSM 3091 / JCM 11832 / MCB-3) GN=aroB&apos; PE=3 SV=1
FtPinG0000387000.01	2190	86.03	74.09	97.24	22.64	14.46	24.77	85.7867	20.6233	4.15969	1.94e-15	1.6e-13	KMS97558.1 hypothetical protein BVRB_5g125820 [Beta vulgaris subsp. vulgaris];cellulose synthase-like protein G3 [Beta vulgaris subsp. vulgaris] &gt	GO:0016740;GO:0016760;GO:0016021;GO:0016757;GO:0030244;GO:0071555;GO:0016020	transferase activity;cellulose synthase (UDP-forming) activity;integral component of membrane;transferase activity, transferring glycosyl groups;cellulose biosynthetic process;cell wall organization;membrane	-	-	-	-	-	-	Cellulose	Cellulose synthase-like protein G3 OS=Arabidopsis thaliana GN=CSLG3 PE=2 SV=2
FtPinG0005773600.01	711	12.37	12.85	10.59	2.71	4.88	4.51	11.9367	4.03333	2.9595	0.00308334	0.0243722	protein FD [Vitis vinifera]	-	-	-	-	-	-	-	-	Protein	Protein FD OS=Arabidopsis thaliana GN=FD PE=1 SV=1
FtPinG0001404800.01	1626	84.3	100.89	91.85	29.28	38.6	49.03	92.3467	38.97	2.36969	1.12e-06	2.46e-05	L-ascorbate oxidase homolog [Juglans regia]	GO:0016722;GO:0016491;GO:0009506;GO:0009505;GO:0055114;GO:0005507	oxidoreductase activity, oxidizing metal ions;oxidoreductase activity;plasmodesma;plant-type cell wall;oxidation-reduction process;copper ion binding	-	-	-	-	-	-	L-ascorbate	L-ascorbate oxidase homolog OS=Brassica napus GN=Bp10 PE=2 SV=1
FtPinG0000150200.01	1338	7.3	4.6	4.45	0	1.07	0.69	5.45	0.586667	9.28977	3.38e-05	0.000511471	uncharacterized protein LOC104897184 [Beta vulgaris subsp. vulgaris]	GO:0046872;GO:0006470;GO:0043169;GO:0016787;GO:0004721;GO:0004722;GO:0003824	metal ion binding;protein dephosphorylation;cation binding;hydrolase activity;phosphoprotein phosphatase activity;protein serine/threonine phosphatase activity;catalytic activity	K17506	PPM1L,PP2CE	http://www.genome.jp/dbget-bin/www_bget?ko:K17506	-	-	-	Probable	Probable protein phosphatase 2C 14 OS=Arabidopsis thaliana GN=At1g67820 PE=2 SV=2
FtPinG0000765800.01	750	24.7	32.78	22.69	128.71	136.68	97.47	26.7233	120.953	0.220939	1.91e-15	1.58e-13	KDP36937.1 hypothetical protein JCGZ_08228 [Jatropha curcas];protein SPA, chloroplastic [Jatropha curcas] &gt	GO:0003756;GO:0031072;GO:0016020;GO:0009570;GO:0009507;GO:0051082;GO:0006457;GO:0009535;GO:0009534;GO:0016021;GO:0010206	protein disulfide isomerase activity;heat shock protein binding;membrane;chloroplast stroma;chloroplast;unfolded protein binding;protein folding;chloroplast thylakoid membrane;chloroplast thylakoid;integral component of membrane;photosystem II repair	-	-	-	-	-	-	Protein	Protein SPA, chloroplastic OS=Solanum lycopersicum GN=SPA PE=2 SV=1
FtPinG0004575900.01	561	11.31	9.47	9.7	53.98	44.96	43.08	10.16	47.34	0.214618	1.23e-13	7.98e-12	uncharacterized protein LOC108481707 [Gossypium arboreum]	GO:0016020;GO:0016021	membrane;integral component of membrane	-	-	-	-	-	-	-	-
FtPinG0002545300.01	747	6.96	8.7	8.27	42.62	55.55	34.87	7.97667	44.3467	0.179871	4.62e-18	5.13e-16	uncharacterized protein LOC108482253 isoform X1 [Gossypium arboreum] &gt;KHG30134.1 Peroxiredoxin Q, chloroplastic [Gossypium arboreum]	GO:0055114;GO:0016209;GO:0016491	oxidation-reduction process;antioxidant activity;oxidoreductase activity	-	-	-	-	-	-	-	-
FtPinG0008388300.01	2625	17.01	23.77	14.4	42.98	40.81	32.12	18.3933	38.6367	0.476059	9.28e-07	2.07e-05	protein MANES_01G222100 [Manihot esculenta]	GO:0015969;GO:0009507;GO:0008728;GO:0016740;GO:0016787	guanosine tetraphosphate metabolic process;chloroplast;GTP diphosphokinase activity;transferase activity;hydrolase activity	-	-	-	-	-	-	Putative	Putative GTP diphosphokinase RSH1, chloroplastic OS=Arabidopsis thaliana GN=RSH1 PE=1 SV=1
FtPinG0002562700.01	1209	1180.63	1235.08	1674.27	2489.46	3379.22	1938.83	1363.33	2602.5	0.523852	6.7e-07	1.54e-05	protochlorophyllide reductase, chloroplastic [Beta vulgaris subsp. vulgaris] &gt;KMT13049.1 hypothetical protein BVRB_4g087610 [Beta vulgaris subsp. vulgaris]	GO:0055114;GO:0016630	oxidation-reduction process;protochlorophyllide reductase activity	K00218	E1.3.1.33,por	http://www.genome.jp/dbget-bin/www_bget?ko:K00218	Porphyrin and chlorophyll metabolism	ko00860	KOG1208(Q)(Dehydrogenases with different specificities (related to short-chain alcohol dehydrogenases))	Protochlorophyllide	Protochlorophyllide reductase, chloroplastic OS=Cucumis sativus GN=PORA PE=2 SV=1
FtPinG0002303900.01	498	11.29	7.12	17.66	53.96	66.57	32.85	12.0233	51.1267	0.235168	4.04e-08	1.17e-06	protein product [Coffea canephora]	-	-	-	-	-	-	-	-	-	-
FtPinG0001018100.01	438	4.06	10.73	3.5	0.46	0	0	6.09667	0.153333	39.7609	0.00363978	0.0279047	transcription factor ORG2 [Vitis vinifera] &gt;XP_019077027.1 PREDICTED: transcription factor ORG2 [Vitis vinifera] &gt;CBI30114.3 unnamed protein product, partial [Vitis vinifera]	GO:0006357;GO:0003677;GO:0000977;GO:0046983;GO:0010106;GO:0055072;GO:0090575;GO:0003700	regulation of transcription from RNA polymerase II promoter;DNA binding;RNA polymerase II regulatory region sequence-specific DNA binding;protein dimerization activity;cellular response to iron ion starvation;iron ion homeostasis;RNA polymerase II transcription factor complex;transcription factor activity, sequence-specific DNA binding	-	-	-	-	-	-	Transcription	Transcription factor ORG2 OS=Arabidopsis thaliana GN=ORG2 PE=1 SV=1
FtPinG0003573100.01	952	9.7	11.94	13.11	20.88	25.79	22.25	11.5833	22.9733	0.504208	3.23e-05	0.000491274	KDP45209.1 hypothetical protein JCGZ_15074 [Jatropha curcas];uncharacterized protein LOC104425914 isoform X2 [Eucalyptus grandis];uncharacterized protein LOC105643912 isoform X1 [Jatropha curcas] &gt	GO:0032259;GO:0008168;GO:0003723	methylation;methyltransferase activity;RNA binding	K06442	tlyA	http://www.genome.jp/dbget-bin/www_bget?ko:K06442	-	-	-	Putative	Putative rRNA methyltransferase YqxC OS=Bacillus subtilis (strain 168) GN=yqxC PE=3 SV=3
FtPinG0003267500.01	1593	15.11	20.5	10.15	41.63	40.66	29.65	15.2533	37.3133	0.40879	1.32e-06	2.85e-05	uncharacterized protein LOC109017557 isoform X2 [Juglans regia]	-	-	K09919	K09919	http://www.genome.jp/dbget-bin/www_bget?ko:K09919	-	-	-	-	-
FtPinG0009366300.01	1299	77.25	97.66	61.28	549.75	584.94	454.46	78.73	529.717	0.148627	1.24e-38	1.02e-35	glutamine synthetase leaf isozyme, chloroplastic [Nelumbo nucifera]	GO:0016874;GO:0003824;GO:0004356;GO:0000166;GO:0006807;GO:0005524;GO:0006542	ligase activity;catalytic activity;glutamate-ammonia ligase activity;nucleotide binding;nitrogen compound metabolic process;ATP binding;glutamine biosynthetic process	K01915	glnA,GLUL	http://www.genome.jp/dbget-bin/www_bget?ko:K01915	Alanine, aspartate and glutamate metabolism;Arginine biosynthesis;Glyoxylate and dicarboxylate metabolism;Nitrogen metabolism;Biosynthesis of amino acids	ko00250,ko00220,ko00630,ko00910,ko01230	KOG0683(E)(Glutamine synthetase)	Glutamine	Glutamine synthetase leaf isozyme, chloroplastic OS=Phaseolus vulgaris PE=2 SV=1
FtPinG0006888800.01	2235	115.15	116.83	97.42	32.63	27.68	66.57	109.8	42.2933	2.59615	6.84e-05	0.000953012	protein PRUPE_ppa001941mg [Prunus persica] &gt;EMJ09367.1 hypothetical protein PRUPE_ppa001941mg [Prunus persica]	GO:0016740;GO:0016760;GO:0016021;GO:0030244;GO:0016757;GO:0071555;GO:0016020	transferase activity;cellulose synthase (UDP-forming) activity;integral component of membrane;cellulose biosynthetic process;transferase activity, transferring glycosyl groups;cell wall organization;membrane	-	-	-	-	-	-	Cellulose	Cellulose synthase-like protein E1 OS=Arabidopsis thaliana GN=CSLE1 PE=2 SV=1
FtPinG0004703300.01	927	4.73	3.65	4.6	0.12	0.82	1.13	4.32667	0.69	6.27053	0.00125526	0.0115898	homeobox protein knotted-1-like LET6 isoform X1 [Nicotiana attenuata] &gt;OIT05797.1 homeobox protein knotted-1-like let6 [Nicotiana attenuata]	GO:0006355;GO:0043565;GO:0005634;GO:0003677	regulation of transcription, DNA-templated;sequence-specific DNA binding;nucleus;DNA binding	-	-	-	-	-	KOG0773(K)(Transcription factor MEIS1 and related HOX domain proteins)	Homeobox	Homeobox protein knotted-1-like LET6 OS=Solanum lycopersicum GN=LET6 PE=2 SV=1
FtPinG0002686400.01	1154	27.5	34.63	21.52	74.67	101.08	57.16	27.8833	77.6367	0.359152	1.7e-08	5.31e-07	uncharacterized protein LOC100264638 isoform X1 [Vitis vinifera] &gt;XP_010652857.1 PREDICTED: uncharacterized protein LOC100264638 isoform X1 [Vitis vinifera] &gt;CBI21505.3 unnamed protein product, partial [Vitis vinifera];KHN29110.1 hypothetical protein glysoja_008445 [Glycine soja] &gt;uncharacterized protein LOC100306288 isoform X1 [Glycine max] &gt;KRH43310.1 hypothetical protein GLYMA_08G1…	GO:0016020;GO:0009507;GO:0016021;GO:0009534	membrane;chloroplast;integral component of membrane;chloroplast thylakoid	-	-	-	-	-	-	-	-
FtPinG0005812100.01	540	66.07	74.46	80.58	294.08	316.74	219.77	73.7033	276.863	0.266208	5.09e-22	8.33e-20	uncharacterized protein LOC105157094 [Sesamum indicum]	GO:0016021;GO:0009535;GO:0009507;GO:0016020;GO:0010598	integral component of membrane;chloroplast thylakoid membrane;chloroplast;membrane;NAD(P)H dehydrogenase complex (plastoquinone)	-	-	-	-	-	-	Photosynthetic	Photosynthetic NDH subunit of subcomplex B 4, chloroplastic OS=Arabidopsis thaliana GN=PNSB4 PE=2 SV=1
FtPinG0006000100.01	1353	2.78	2.05	0.63	5.96	5.89	3.44	1.82	5.09667	0.357096	0.00389911	0.0294593	XP_010653169.1 PREDICTED: protein DETOXIFICATION 24 [Vitis vinifera];protein DETOXIFICATION 24 [Vitis vinifera] &gt	GO:0016021;GO:0055085;GO:0015297;GO:0006855;GO:0016020;GO:0015238	integral component of membrane;transmembrane transport;antiporter activity;drug transmembrane transport;membrane;drug transmembrane transporter activity	K03327	TC.MATE,SLC47A,norM,mdtK,dinF	http://www.genome.jp/dbget-bin/www_bget?ko:K03327	-	-	-	Protein	Protein DETOXIFICATION 24 OS=Arabidopsis thaliana GN=DTX24 PE=2 SV=1
FtPinG0008238300.01	1650	14.55	21.16	14.74	52.52	47.47	38.56	16.8167	46.1833	0.364128	5.43e-11	2.49e-09	RNA polymerase sigma factor sigF, chloroplastic isoform X3 [Citrus sinensis]	GO:0003677;GO:0016987;GO:0006355;GO:0006352;GO:0003700	DNA binding;sigma factor activity;regulation of transcription, DNA-templated;DNA-templated transcription, initiation;transcription factor activity, sequence-specific DNA binding	-	-	-	-	-	-	RNA	RNA polymerase sigma factor sigF, chloroplastic OS=Arabidopsis thaliana GN=SIGF PE=1 SV=1
FtPinG0007827100.01	570	15.65	19.87	16.65	128.5	104.45	92.15	17.39	108.367	0.160474	3.52e-24	6.81e-22	putative transporter arsB [Lupinus angustifolius] &gt;OIW08039.1 hypothetical protein TanjilG_20140 [Lupinus angustifolius];XP_019449674.1 PREDICTED: putative transporter arsB [Lupinus angustifolius] &gt	GO:0016021;GO:0055085;GO:0016020	integral component of membrane;transmembrane transport;membrane	-	-	-	-	-	-	Putative	Putative transporter arsB OS=Dictyostelium discoideum GN=arsB PE=2 SV=1
FtPinG0002939200.01	2205	279.55	291.73	229.78	838.38	899.94	689.13	267.02	809.15	0.330001	2.76e-21	4.18e-19	LOW QUALITY PROTEIN: transketolase, chloroplastic [Sesamum indicum]	GO:0008152;GO:0004802;GO:0003824;GO:0016740	metabolic process;transketolase activity;catalytic activity;transferase activity	K00615	E2.2.1.1,tktA,tktB	http://www.genome.jp/dbget-bin/www_bget?ko:K00615	Pentose phosphate pathway;Carbon fixation in photosynthetic organisms;Biosynthesis of amino acids;Carbon metabolism	ko00030,ko00710,ko01230,ko01200	KOG0523(G)(Transketolase)	Transketolase-1,	Transketolase-1, chloroplastic OS=Arabidopsis thaliana GN=TKL-1 PE=1 SV=1
FtPinG0001648200.01	693	22.54	29.32	33.41	243.4	270.96	185.87	28.4233	233.41	0.121774	8.68e-44	1.08e-40	CBI23054.3 unnamed protein product, partial [Vitis vinifera];rhodanese-like domain-containing protein 14, chloroplastic [Vitis vinifera] &gt	-	-	-	-	-	-	-	-	Rhodanese-like	Rhodanese-like domain-containing protein 14, chloroplastic OS=Arabidopsis thaliana GN=At4g27700 PE=2 SV=1
FtPinG0000841500.01	1353	289.45	255.2	226	131.65	86.05	120.12	256.883	112.607	2.28124	4.75e-06	9.02e-05	benzyl alcohol O-benzoyltransferase-like [Lupinus angustifolius] &gt;OIV98788.1 hypothetical protein TanjilG_15760 [Lupinus angustifolius]	GO:0016747;GO:0016740;GO:0016746	transferase activity, transferring acyl groups other than amino-acyl groups;transferase activity;transferase activity, transferring acyl groups	K19861	BEBT,AMAT	http://www.genome.jp/dbget-bin/www_bget?ko:K19861	-	-	-	Benzyl	Benzyl alcohol O-benzoyltransferase OS=Nicotiana tabacum GN=HSR201 PE=1 SV=1
FtPinG0004004500.01	1212	507.24	449.24	462.03	114.62	150.55	182.05	472.837	149.073	3.17184	2.03e-14	1.46e-12	ESR61050.1 hypothetical protein CICLE_v10015469mg [Citrus clementina];protein CICLE_v10015469mg [Citrus clementina] &gt	GO:0016021;GO:0005886;GO:0005774;GO:0016020;GO:0046658	integral component of membrane;plasma membrane;vacuolar membrane;membrane;anchored component of plasma membrane	-	-	-	-	-	-	Fasciclin-like	Fasciclin-like arabinogalactan protein 2 OS=Arabidopsis thaliana GN=FLA2 PE=1 SV=1
FtPinG0000643900.01	1566	112.47	33.32	91.95	12.8	17.64	18.66	79.2467	16.3667	4.84196	5.75e-09	1.97e-07	KMT02338.1 hypothetical protein BVRB_9g205630 [Beta vulgaris subsp. vulgaris];serine carboxypeptidase-like [Beta vulgaris subsp. vulgaris] &gt	GO:0004185;GO:0006508;GO:0008233;GO:0004180;GO:0016787	serine-type carboxypeptidase activity;proteolysis;peptidase activity;carboxypeptidase activity;hydrolase activity	K16298	SCPL-IV	http://www.genome.jp/dbget-bin/www_bget?ko:K16298	-	-	KOG1282(OE)(Serine carboxypeptidases (lysosomal cathepsin A))	Serine	Serine carboxypeptidase 3 OS=Oryza sativa subsp. japonica GN=CBP3 PE=2 SV=1
FtPinG0003375700.01	558	11.43	14.09	6.02	123.57	78.77	61.96	10.5133	88.1	0.119334	1.39e-15	1.17e-13	zinc finger protein CONSTANS-LIKE 6 [Prunus mume]	GO:0009641;GO:0008270;GO:0005622;GO:0005730;GO:0045893;GO:0010223	shade avoidance;zinc ion binding;intracellular;nucleolus;positive regulation of transcription, DNA-templated;secondary shoot formation	-	-	-	-	-	-	Zinc	Zinc finger protein CONSTANS-LIKE 16 OS=Arabidopsis thaliana GN=COL16 PE=2 SV=2
FtPinG0007884300.01	786	44.04	79.66	51.25	157.16	213.09	147.25	58.3167	172.5	0.338068	2e-10	8.64e-09	psbP domain-containing protein 3, chloroplastic isoform X1 [Arachis duranensis]	GO:0015979;GO:0009654;GO:0019898;GO:0009523;GO:0005509	photosynthesis;photosystem II oxygen evolving complex;extrinsic component of membrane;photosystem II;calcium ion binding	-	-	-	-	-	-	PsbP	PsbP domain-containing protein 3, chloroplastic OS=Arabidopsis thaliana GN=PPD3 PE=1 SV=2
FtPinG0002172100.01	1478	30.85	21.75	30.5	4.13	8.88	5.77	27.7	6.26	4.42492	1.68e-11	8.29e-10	cell division cycle 20.2, cofactor of APC complex [Beta vulgaris subsp. vulgaris] &gt;KMT16728.1 hypothetical protein BVRB_3g050110 [Beta vulgaris subsp. vulgaris]	GO:0010997;GO:0097027	anaphase-promoting complex binding;ubiquitin-protein transferase activator activity	K03363	CDC20	http://www.genome.jp/dbget-bin/www_bget?ko:K03363	Ubiquitin mediated proteolysis	ko04120	KOG0305(DO)(Anaphase promoting complex, Cdc20, Cdh1, and Ama1 subunits)	Cell	Cell division cycle 20.1, cofactor of APC complex OS=Arabidopsis thaliana GN=CDC20-1 PE=1 SV=1
FtPinG0005326500.01	1182	5.48	5.4	6.54	13.65	12.39	13.62	5.80667	13.22	0.439233	2.83e-06	5.66e-05	inositol-tetrakisphosphate 1-kinase 3 isoform X1 [Vitis vinifera]	GO:0032957;GO:0047325;GO:0016310;GO:0016740;GO:0046872;GO:0052725;GO:0000166;GO:0005737;GO:0005524;GO:0000287;GO:0052726;GO:0005634;GO:0005622;GO:0016301	inositol trisphosphate metabolic process;inositol tetrakisphosphate 1-kinase activity;phosphorylation;transferase activity;metal ion binding;inositol-1,3,4-trisphosphate 6-kinase activity;nucleotide binding;cytoplasm;ATP binding;magnesium ion binding;inositol-1,3,4-trisphosphate 5-kinase activity;nucleus;intracellular;kinase activity	K00913	ITPK1	http://www.genome.jp/dbget-bin/www_bget?ko:K00913	Phosphatidylinositol signaling system;Inositol phosphate metabolism	ko04070,ko00562	-	Inositol-tetrakisphosphate	Inositol-tetrakisphosphate 1-kinase 3 OS=Arabidopsis thaliana GN=ITPK3 PE=1 SV=2
FtPinG0001414500.01	735	1195.64	1512.59	1223.37	104.89	254.44	382.5	1310.53	247.277	5.29987	1.03e-10	4.57e-09	fasciclin-like arabinogalactan protein 13 [Pyrus x bretschneideri]	-	-	-	-	-	-	-	-	Fasciclin-like	Fasciclin-like arabinogalactan protein 9 OS=Arabidopsis thaliana GN=FLA9 PE=1 SV=1
FtPinG0002384800.01	1249	1.85	2.59	2.74	5.8	11.85	4.92	2.39333	7.52333	0.318121	6.43e-05	0.000903506	growth-regulating factor 6-like isoform X1 [Juglans regia]	GO:0032502;GO:0005634;GO:0006351;GO:0005524;GO:0006355	developmental process;nucleus;transcription, DNA-templated;ATP binding;regulation of transcription, DNA-templated	-	-	-	-	-	-	Growth-regulating	Growth-regulating factor 6 OS=Oryza sativa subsp. japonica GN=GRF6 PE=2 SV=2
FtPinG0004854700.01	618	2.68	5.9	5.41	6.15	10.2	25.69	4.66333	14.0133	0.332778	0.00480856	0.0350548	KMT07072.1 hypothetical protein BVRB_6g153990 [Beta vulgaris subsp. vulgaris];kunitz trypsin inhibitor 2 [Beta vulgaris subsp. vulgaris] &gt	GO:0004866	endopeptidase inhibitor activity	-	-	-	-	-	-	Miraculin	Miraculin OS=Synsepalum dulcificum PE=1 SV=3
FtPinG0001915200.01	1116	3.34	6.44	4.55	0.57	1.99	1.16	4.77667	1.24	3.85215	0.00400692	0.030226	KMT10343.1 hypothetical protein BVRB_5g120930 [Beta vulgaris subsp. vulgaris];WAT1-related protein At1g43650 [Beta vulgaris subsp. vulgaris] &gt	GO:0005886;GO:0016021;GO:0022857;GO:0016020;GO:0006810	plasma membrane;integral component of membrane;transmembrane transporter activity;membrane;transport	-	-	-	-	-	-	WAT1-related	WAT1-related protein At2g39510 OS=Arabidopsis thaliana GN=At2g39510 PE=2 SV=1
FtPinG0006805800.01	1098	6.05	5.59	10.12	13.18	13.19	13.44	7.25333	13.27	0.546596	0.00123792	0.0114519	ATP synthase gamma chain, chloroplastic [Nelumbo nucifera]	GO:0045261;GO:0046961;GO:0015986;GO:0046933	proton-transporting ATP synthase complex, catalytic core F(1);proton-transporting ATPase activity, rotational mechanism;ATP synthesis coupled proton transport;proton-transporting ATP synthase activity, rotational mechanism	K02115	ATPF1G,atpG	http://www.genome.jp/dbget-bin/www_bget?ko:K02115	Oxidative phosphorylation;Photosynthesis	ko00190,ko00195	KOG1531(C)(F0F1-type ATP synthase, gamma subunit)	ATP	ATP synthase gamma chain, chloroplastic OS=Spinacia oleracea GN=ATPC PE=1 SV=2
FtPinG0004714900.01	951	47.37	47.29	35.67	76.68	97.97	85.25	43.4433	86.6333	0.501462	6.87e-08	1.9e-06	KMT03099.1 hypothetical protein BVRB_8g196570 [Beta vulgaris subsp. vulgaris];chloroplast processing peptidase [Beta vulgaris subsp. vulgaris] &gt	GO:0016020;GO:0006508;GO:0016021;GO:0008236	membrane;proteolysis;integral component of membrane;serine-type peptidase activity	K03100	lepB,TPP	http://www.genome.jp/dbget-bin/www_bget?ko:K03100	Protein export	ko03060	KOG0171(O)(Mitochondrial inner membrane protease, subunit IMP1)	Chloroplast	Chloroplast processing peptidase OS=Arabidopsis thaliana GN=PLSP1 PE=2 SV=2
FtPinG0006625000.01	1074	7.02	9.85	6.28	16.36	18.44	11.92	7.71667	15.5733	0.495505	0.000561309	0.00592539	uncharacterized protein LOC104897927 [Beta vulgaris subsp. vulgaris] &gt;KMT07077.1 hypothetical protein BVRB_6g154040 [Beta vulgaris subsp. vulgaris]	GO:0016021;GO:0008233;GO:0006508;GO:0016020	integral component of membrane;peptidase activity;proteolysis;membrane	K07052	K07052	http://www.genome.jp/dbget-bin/www_bget?ko:K07052	-	-	-	-	-
FtPinG0009134500.01	393	0	0.65	5.05	27.08	16.69	13.65	1.9	19.14	0.0992685	0.000146339	0.0018667	probable LRR receptor-like serine/threonine-protein kinase At3g47570 isoform X2 [Citrus sinensis]	GO:0016310;GO:0016021;GO:0016020;GO:0016301	phosphorylation;integral component of membrane;membrane;kinase activity	-	-	-	-	-	-	-	-
FtPinG0005424900.01	519	1.9	6.49	11.16	25.25	18.09	20.42	6.51667	21.2533	0.306619	0.000732323	0.00740333	-	-	-	-	-	-	-	-	-	-	-
FtPinG0003883300.01	1689	45.61	26.28	61.65	22.99	11.06	20.69	44.5133	18.2467	2.43953	0.0014324	0.0129214	laccase-4-like [Gossypium hirsutum]	GO:0005507;GO:0055114;GO:0005576;GO:0048046;GO:0016491;GO:0046872;GO:0046274;GO:0052716	copper ion binding;oxidation-reduction process;extracellular region;apoplast;oxidoreductase activity;metal ion binding;lignin catabolic process;hydroquinone:oxygen oxidoreductase activity	K05909	E1.10.3.2	http://www.genome.jp/dbget-bin/www_bget?ko:K05909	-	-	-	Laccase-4	Laccase-4 OS=Arabidopsis thaliana GN=IRX12 PE=2 SV=2
FtPinG0009061800.01	732	4.8	3.1	2.85	0.52	0	0.36	3.58333	0.293333	12.2159	0.00176635	0.0154287	KMS94873.1 hypothetical protein BVRB_014500 [Beta vulgaris subsp. vulgaris];reticulon-like protein B17 isoform X1 [Beta vulgaris subsp. vulgaris] &gt	GO:0005783;GO:0016020;GO:0005789;GO:0016021	endoplasmic reticulum;membrane;endoplasmic reticulum membrane;integral component of membrane	-	-	-	-	-	-	Reticulon-like	Reticulon-like protein B17 OS=Arabidopsis thaliana GN=RTNLB17 PE=2 SV=1
FtPinG0006952400.01	1191	24.38	18.55	23.79	53.46	37.63	45.88	22.24	45.6567	0.487114	2.07e-07	5.23e-06	protein MANES_05G070900 [Manihot esculenta]	-	-	-	-	-	-	-	-	-	-
FtPinG0008706600.01	1415	35.35	60.8	49.39	267.05	295.18	195.74	48.5133	252.657	0.192013	6.56e-25	1.45e-22	photosynthetic NDH subunit of subcomplex B 1, chloroplastic [Nelumbo nucifera];photosynthetic NDH subunit of subcomplex B 1, chloroplastic [Jatropha curcas]	GO:0016757;GO:0008152	transferase activity, transferring glycosyl groups;metabolic process	-	-	-	-	-	-	Photosynthetic	Photosynthetic NDH subunit of subcomplex B 1, chloroplastic OS=Arabidopsis thaliana GN=PNSB1 PE=2 SV=1
FtPinG0005872500.01	1317	0.09	0	0.08	4.84	0.95	1.17	0.0566667	2.32	0.0244253	2.9e-05	0.00044876	domain-containing protein [Cephalotus follicularis]	GO:0000166;GO:0016740;GO:0005829;GO:0016757;GO:0016310;GO:0044206;GO:0043097;GO:0016301;GO:0008152;GO:0004849;GO:0006206;GO:0044211;GO:0005524	nucleotide binding;transferase activity;cytosol;transferase activity, transferring glycosyl groups;phosphorylation;UMP salvage;pyrimidine nucleoside salvage;kinase activity;metabolic process;uridine kinase activity;pyrimidine nucleobase metabolic process;CTP salvage;ATP binding	K00876	udk,UCK	http://www.genome.jp/dbget-bin/www_bget?ko:K00876	Pyrimidine metabolism	ko00240	KOG4203(TZ)(Armadillo/beta-Catenin/plakoglobin)	Uridine	Uridine kinase-like protein 5 OS=Arabidopsis thaliana GN=UKL5 PE=2 SV=1
FtPinG0005611900.01	417	87.6	126.69	96.82	247.42	347.99	210.47	103.703	268.627	0.38605	9.27e-09	3.04e-07	50S ribosomal protein L31, chloroplastic [Cucumis sativus] &gt;KGN59985.1 hypothetical protein Csa_3G859720 [Cucumis sativus]	GO:0005622;GO:0006412;GO:0005840;GO:0030529;GO:0003735	intracellular;translation;ribosome;intracellular ribonucleoprotein complex;structural constituent of ribosome	K02909	RP-L31,rpmE	http://www.genome.jp/dbget-bin/www_bget?ko:K02909	Ribosome	ko03010	-	50S	50S ribosomal protein L31, chloroplastic OS=Spinacia oleracea GN=RPL31 PE=1 SV=2
FtPinG0007161100.01	1086	22.09	23.61	18.74	44.17	42.79	46.73	21.48	44.5633	0.482011	2.6e-08	7.84e-07	KCW68160.1 hypothetical protein EUGRSUZ_F01826 [Eucalyptus grandis];chlorophyll a-b binding protein of LHCII type 1 [Eucalyptus grandis] &gt	GO:0015979;GO:0009522;GO:0009579;GO:0016020;GO:0009507;GO:0046872;GO:0009535;GO:0016168;GO:0018298;GO:0016021;GO:0009765	photosynthesis;photosystem I;thylakoid;membrane;chloroplast;metal ion binding;chloroplast thylakoid membrane;chlorophyll binding;protein-chromophore linkage;integral component of membrane;photosynthesis, light harvesting	K14172	LHCB7	http://www.genome.jp/dbget-bin/www_bget?ko:K14172	Photosynthesis - antenna proteins	ko00196	-	Chlorophyll	Chlorophyll a-b binding protein 4, chloroplastic OS=Solanum lycopersicum GN=CAB4 PE=2 SV=1
FtPinG0001449100.01	615	5.95	2.21	6.76	50.77	50.1	45.06	4.97333	48.6433	0.102241	9.72e-20	1.27e-17	1,2-dihydroxy-3-keto-5-methylthiopentene dioxygenase 1 [Nicotiana attenuata] &gt;OIT28916.1 1,2-dihydroxy-3-keto-5-methylthiopentene dioxygenase 1 [Nicotiana attenuata]	GO:0009086;GO:0019509;GO:0051213;GO:0016491;GO:0005737;GO:0055114;GO:0005506;GO:0005634;GO:0010309;GO:0008652	methionine biosynthetic process;L-methionine salvage from methylthioadenosine;dioxygenase activity;oxidoreductase activity;cytoplasm;oxidation-reduction process;iron ion binding;nucleus;acireductone dioxygenase [iron(II)-requiring] activity;cellular amino acid biosynthetic process	K08967	mtnD,mtnZ,ADI1	http://www.genome.jp/dbget-bin/www_bget?ko:K08967	Cysteine and methionine metabolism	ko00270	KOG2107(S)(Uncharacterized conserved protein, contains double-stranded beta-helix domain)	1,2-dihydroxy-3-keto-5-methylthiopentene	1,2-dihydroxy-3-keto-5-methylthiopentene dioxygenase 1 OS=Vitis vinifera GN=VIT_05s0020g04070 PE=3 SV=1
FtPinG0004137400.01	676	55.58	44.24	53.92	165.73	94.72	132	51.2467	130.817	0.391744	3.66e-09	1.3e-07	-	-	-	-	-	-	-	-	-	-	-
FtPinG0001395000.01	2511	16.4	17.22	20	6.81	7.3	8.5	17.8733	7.53667	2.37152	2.59e-07	6.45e-06	receptor-like protein kinase HSL1 [Beta vulgaris subsp. vulgaris]	-	-	-	-	-	-	-	-	Receptor-like	Receptor-like protein kinase HSL1 OS=Arabidopsis thaliana GN=HSL1 PE=2 SV=1
FtPinG0001639400.01	870	34.98	33.65	40.86	147.03	122.7	127.72	36.4967	132.483	0.275481	1.66e-26	4.41e-24	probable plastid-lipid-associated protein 6, chloroplastic [Vitis vinifera] &gt;CBI23672.3 unnamed protein product, partial [Vitis vinifera]	GO:0005634;GO:0010193;GO:0010287;GO:0009507;GO:0009579;GO:0009658;GO:0042742;GO:0016020;GO:0009534;GO:0009941;GO:0009535;GO:0005886;GO:0031977	nucleus;response to ozone;plastoglobule;chloroplast;thylakoid;chloroplast organization;defense response to bacterium;membrane;chloroplast thylakoid;chloroplast envelope;chloroplast thylakoid membrane;plasma membrane;thylakoid lumen	-	-	-	-	-	-	Plastid-lipid-associated	Plastid-lipid-associated protein 6, chloroplastic OS=Arabidopsis thaliana GN=PAP6 PE=1 SV=1
FtPinG0001851300.01	1281	11.87	7.52	15.15	20.1	16.77	22.02	11.5133	19.63	0.586517	0.0004731	0.00513033	ERP48321.1 hypothetical protein POPTR_0025s00430g [Populus trichocarpa];protein POPTR_0025s00430g [Populus trichocarpa] &gt	GO:0055114;GO:0046872;GO:0051213;GO:0016491	oxidation-reduction process;metal ion binding;dioxygenase activity;oxidoreductase activity	-	-	-	-	-	-	Codeine;Probable	Codeine O-demethylase OS=Papaver somniferum GN=CODM PE=1 SV=1;Probable 2-oxoglutarate-dependent dioxygenase At5g05600 OS=Arabidopsis thaliana GN=At5g05600 PE=2 SV=1
FtPinG0008982400.01	555	6439.35	8104.33	4688.85	13826.7	18327.1	10230.2	6410.84	14128	0.453768	8.66e-07	1.95e-05	ribulose 1,5 biphosphate carboxylase small subunit percursor [Rumex obtusifolius]	GO:0015979;GO:0055114;GO:0004497;GO:0016829;GO:0009507;GO:0009853;GO:0016984;GO:0016491;GO:0009536;GO:0015977	photosynthesis;oxidation-reduction process;monooxygenase activity;lyase activity;chloroplast;photorespiration;ribulose-bisphosphate carboxylase activity;oxidoreductase activity;plastid;carbon fixation	K01602	rbcS	http://www.genome.jp/dbget-bin/www_bget?ko:K01602	Glyoxylate and dicarboxylate metabolism;Carbon fixation in photosynthetic organisms;Carbon metabolism	ko00630,ko00710,ko01200	-	Ribulose	Ribulose bisphosphate carboxylase small chain 6, chloroplastic OS=Mesembryanthemum crystallinum GN=RBCS-6 PE=3 SV=1
FtPinG0006296800.01	1149	35.6	31.08	32.53	6.03	6.25	5.4	33.07	5.89333	5.61143	1.21e-20	1.7e-18	protein product, partial [Vitis vinifera]	-	-	-	-	-	-	-	KOG0274(R)(Cdc4 and related F-box and WD-40 proteins)	Protein	Protein JINGUBANG OS=Arabidopsis thaliana GN=JGB PE=1 SV=1
FtPinG0007839400.01	528	0.37	0	0	2.74	3.31	3.61	0.123333	3.22	0.0383023	0.00253828	0.0209331	protein POPTR_0006s03590g [Populus trichocarpa] &gt;EEE91492.2 hypothetical protein POPTR_0006s03590g [Populus trichocarpa]	GO:0090575;GO:0055072;GO:0003700;GO:0010106;GO:0003677;GO:0006357;GO:0046983;GO:0000977	RNA polymerase II transcription factor complex;iron ion homeostasis;transcription factor activity, sequence-specific DNA binding;cellular response to iron ion starvation;DNA binding;regulation of transcription from RNA polymerase II promoter;protein dimerization activity;RNA polymerase II regulatory region sequence-specific DNA binding	-	-	-	-	-	-	Transcription	Transcription factor ORG2 OS=Arabidopsis thaliana GN=ORG2 PE=1 SV=1
FtPinG0003499600.01	756	110	160.38	112.26	191.16	314.72	181.42	127.547	229.1	0.556729	0.00012239	0.00160293	protein SOVF_028130 [Spinacia oleracea]	GO:0046914;GO:0006986;GO:0006457;GO:0046872;GO:1901671;GO:0051085;GO:0051087;GO:0005759;GO:0051082;GO:0009507;GO:0005524;GO:0005737	transition metal ion binding;response to unfolded protein;protein folding;metal ion binding;positive regulation of superoxide dismutase activity;chaperone mediated protein folding requiring cofactor;chaperone binding;mitochondrial matrix;unfolded protein binding;chloroplast;ATP binding;cytoplasm	K04078	groES,HSPE1	http://www.genome.jp/dbget-bin/www_bget?ko:K04078	-	-	KOG1641(O)(Mitochondrial chaperonin)	20	20 kDa chaperonin, chloroplastic OS=Arabidopsis thaliana GN=CPN20 PE=1 SV=2
FtPinG0002691800.01	2702	16.51	15.16	19.89	4.88	5.38	10.1	17.1867	6.78667	2.53242	9.83e-05	0.00131774	KRH64117.1 hypothetical protein GLYMA_04G217300 [Glycine max];EEE91076.1 ribonucleotide reductase large subunit B family protein [Populus trichocarpa];XP_014630374.1 PREDICTED: ribonucleoside-diphosphate reductase large subunit-like [Glycine max] &gt;ribonucleoside-diphosphate reductase large subunit-like [Glycine max] &gt;reductase large subunit B family protein [Populus trichocarpa] &gt;KRH6411…	GO:0055114;GO:0004748;GO:0006260;GO:0009263;GO:0005524;GO:0005971;GO:0016491	oxidation-reduction process;ribonucleoside-diphosphate reductase activity, thioredoxin disulfide as acceptor;DNA replication;deoxyribonucleotide biosynthetic process;ATP binding;ribonucleoside-diphosphate reductase complex;oxidoreductase activity	K10807	RRM1	http://www.genome.jp/dbget-bin/www_bget?ko:K10807	Glutathione metabolism;Purine metabolism;Pyrimidine metabolism	ko00480,ko00230,ko00240	KOG1112(F)(Ribonucleotide reductase, alpha subunit)	Ribonucleoside-diphosphate	Ribonucleoside-diphosphate reductase large subunit OS=Arabidopsis thaliana GN=RNR1 PE=1 SV=1
FtPinG0005836200.01	492	48.59	94.1	66.88	241.54	274.7	195.81	69.8567	237.35	0.294319	8.84e-12	4.52e-10	uncharacterized protein LOC107423511 [Ziziphus jujuba]	GO:0016020;GO:0005506;GO:0016021	membrane;iron ion binding;integral component of membrane	-	-	-	-	-	-	Rubredoxin-1	Rubredoxin-1 OS=Desulfovibrio desulfuricans (strain ATCC 27774 / DSM 6949) GN=rd1 PE=1 SV=1
FtPinG0001619100.01	1791	7.07	3.95	11.41	3.34	1.8	2.78	7.47667	2.64	2.83207	0.00346519	0.0267811	probable indole-3-acetic acid-amido synthetase GH3.1 [Ipomoea nil]	-	-	K14487	GH3	http://www.genome.jp/dbget-bin/www_bget?ko:K14487	Plant hormone signal transduction	ko04075	-	Probable	Probable indole-3-acetic acid-amido synthetase GH3.1 OS=Arabidopsis thaliana GN=GH3.1 PE=2 SV=1
FtPinG0002254900.01	1560	7.72	4.09	10.88	3.37	2.13	3.22	7.56333	2.90667	2.60206	0.00653736	0.0450013	type III [Theobroma cacao]	GO:0004180;GO:0016787;GO:0004185;GO:0006508;GO:0008233	carboxypeptidase activity;hydrolase activity;serine-type carboxypeptidase activity;proteolysis;peptidase activity	K16298	SCPL-IV	http://www.genome.jp/dbget-bin/www_bget?ko:K16298	-	-	KOG1282(OE)(Serine carboxypeptidases (lysosomal cathepsin A))	Serine	Serine carboxypeptidase-like 49 OS=Arabidopsis thaliana GN=SCPL49 PE=2 SV=2
FtPinG0009349300.01	447	118.31	96.77	140.46	43.37	39.39	52.21	118.513	44.99	2.63422	2.86e-05	0.000443375	protein CFOL_v3_26106 [Cephalotus follicularis]	-	-	-	-	-	-	-	-	-	-
FtPinG0002378200.01	1167	4.87	2.33	2.28	0.63	0.51	0.91	3.16	0.683333	4.62439	0.00360126	0.0276389	3-oxo-Delta(4,5)-steroid 5-beta-reductase [Vitis vinifera]	GO:0010051;GO:0005829;GO:0003824;GO:0035671;GO:0050662;GO:0008202	xylem and phloem pattern formation;cytosol;catalytic activity;enone reductase activity;coenzyme binding;steroid metabolic process	-	-	-	-	-	-	3-oxo-Delta(4,5)-steroid	3-oxo-Delta(4,5)-steroid 5-beta-reductase OS=Arabidopsis thaliana GN=VEP1 PE=1 SV=1
FtPinG0003998100.01	1168	22.46	34.43	29.37	66.06	63.3	43.4	28.7533	57.5867	0.499305	6e-06	0.000110858	protein MANES_13G060800 [Manihot esculenta]	GO:0032259;GO:0016740;GO:0008168;GO:0009507;GO:0030785	methylation;transferase activity;methyltransferase activity;chloroplast;[ribulose-bisphosphate carboxylase]-lysine N-methyltransferase activity	-	-	-	-	-	KOG1337(R)(N-methyltransferase)	Ribulose-1,5;Histone-lysine	Ribulose-1,5 bisphosphate carboxylase/oxygenase large subunit N-methyltransferase, chloroplastic OS=Nicotiana tabacum GN=RBCMT PE=2 SV=1;Histone-lysine N-methyltransferase setd3 OS=Canis lupus familiaris GN=SETD3 PE=3 SV=1
FtPinG0002102300.01	1320	14.08	10.21	10.76	4.29	5.01	5.75	11.6833	5.01667	2.3289	0.000949479	0.00919752	protein trichome birefringence-like 33 [Arachis duranensis]	GO:0016021;GO:0071554;GO:0016020;GO:0005794;GO:0016413	integral component of membrane;cell wall organization or biogenesis;membrane;Golgi apparatus;O-acetyltransferase activity	-	-	-	-	-	-	Protein	Protein trichome birefringence-like 33 OS=Arabidopsis thaliana GN=TBL33 PE=2 SV=1
FtPinG0004441700.01	792	25.2	35.47	64.67	80.14	90.53	105.82	41.78	92.1633	0.453326	1.28e-05	0.000217824	ESR46138.1 hypothetical protein CICLE_v10002246mg [Citrus clementina];protein CICLE_v10002246mg [Citrus clementina] &gt;XP_006494100.1 PREDICTED: uncharacterized protein LOC102613938 [Citrus sinensis] &gt	GO:0016020;GO:0016021;GO:0009941	membrane;integral component of membrane;chloroplast envelope	-	-	-	-	-	-	-	-
FtPinG0009831000.01	579	17.39	13.27	16.15	61.66	74.22	46.26	15.6033	60.7133	0.257	1.29e-12	7.29e-11	uncharacterized protein LOC101292425 [Fragaria vesca subsp. vesca]	GO:0005506;GO:0050660;GO:0016020;GO:0009507;GO:0046872;GO:0055088;GO:0033539;GO:0052890;GO:0009535;GO:0000062;GO:0009055;GO:0016021;GO:0005777;GO:0003995	iron ion binding;flavin adenine dinucleotide binding;membrane;chloroplast;metal ion binding;lipid homeostasis;fatty acid beta-oxidation using acyl-CoA dehydrogenase;oxidoreductase activity, acting on the CH-CH group of donors, with a flavin as acceptor;chloroplast thylakoid membrane;fatty-acyl-CoA binding;electron carrier activity;integral component of membrane;peroxisome;acyl-CoA dehydrogenase a…	-	-	-	-	-	-	Rubredoxin	Rubredoxin OS=Synechocystis sp. (strain PCC 6803 / Kazusa) GN=rub PE=3 SV=1
FtPinG0001518100.01	2523	264.95	156.72	154.65	62.65	59.91	74.54	192.107	65.7	2.924	9.8e-09	3.19e-07	EEF52642.1 beta-galactosidase, putative [Ricinus communis];beta-galactosidase 5 [Ricinus communis] &gt	GO:0016787;GO:0004565;GO:0005618;GO:0004553;GO:0016798;GO:0030246;GO:0005975;GO:0008152;GO:0005773	hydrolase activity;beta-galactosidase activity;cell wall;hydrolase activity, hydrolyzing O-glycosyl compounds;hydrolase activity, acting on glycosyl bonds;carbohydrate binding;carbohydrate metabolic process;metabolic process;vacuole	-	-	-	-	-	KOG0496(G)(Beta-galactosidase)	Beta-galactosidase	Beta-galactosidase 3 OS=Arabidopsis thaliana GN=BGAL3 PE=2 SV=1
FtPinG0006664000.01	1092	58.31	63.07	55.91	2.52	16.79	15.73	59.0967	11.68	5.05965	2.68e-06	5.38e-05	O-methyltransferase [Theobroma cacao];uncharacterized protein LOC103485074 [Cucumis melo]	GO:0032259;GO:0016740;GO:0008168	methylation;transferase activity;methyltransferase activity	K08241	E2.1.1.141	http://www.genome.jp/dbget-bin/www_bget?ko:K08241	alpha-Linolenic acid metabolism	ko00592	-	Salicylate	Salicylate carboxymethyltransferase OS=Clarkia breweri GN=SAMT PE=1 SV=1
FtPinG0003535500.01	2546	29.51	27.05	25.05	5.56	4.26	7.52	27.2033	5.78	4.70646	5.26e-16	4.69e-14	BTB/POZ domain-containing protein At2g30600 [Vitis vinifera]	-	-	-	-	-	-	-	KOG4441(TR)(Proteins containing BTB/POZ and Kelch domains, involved in regulatory/signal transduction processes)	BTB/POZ	BTB/POZ domain-containing protein At2g30600 OS=Arabidopsis thaliana GN=At2g30600/At2g30610 PE=2 SV=1
FtPinG0006461600.01	1194	22.43	25.59	25.18	41.64	55.02	39.71	24.4	45.4567	0.536775	6.86e-07	1.58e-05	indole-3-glycerol phosphate synthase, chloroplastic [Vitis vinifera]	GO:0006568;GO:0008152;GO:0003824;GO:0004425	tryptophan metabolic process;metabolic process;catalytic activity;indole-3-glycerol-phosphate synthase activity	K01609	trpC	http://www.genome.jp/dbget-bin/www_bget?ko:K01609	Phenylalanine, tyrosine and tryptophan biosynthesis;Biosynthesis of amino acids	ko00400,ko01230	KOG4201(E)(Anthranilate synthase component II)	Indole-3-glycerol	Indole-3-glycerol phosphate synthase, chloroplastic OS=Arabidopsis thaliana GN=IGPS PE=1 SV=2
FtPinG0004130000.01	528	13	12.02	12.34	16.07	37.14	25.02	12.4533	26.0767	0.477566	0.0026038	0.0213322	EXB94994.1 Cytochrome P450 76C1 [Morus notabilis];P450 76C1 [Morus notabilis] &gt	GO:0044550;GO:0016705;GO:0004497;GO:0016020;GO:0055114;GO:0005506;GO:0020037;GO:0016709;GO:0016491;GO:0046872	secondary metabolite biosynthetic process;oxidoreductase activity, acting on paired donors, with incorporation or reduction of molecular oxygen;monooxygenase activity;membrane;oxidation-reduction process;iron ion binding;heme binding;oxidoreductase activity, acting on paired donors, with incorporation or reduction of molecular oxygen, NAD(P)H as one donor, and incorporation of one atom of oxygen;…	-	-	-	-	-	-	Cytochrome	Cytochrome P450 76C2 OS=Arabidopsis thaliana GN=CYP76C2 PE=2 SV=1
FtPinG0001010400.01	1287	28.47	60.66	42.29	3.87	5.85	4.82	43.8067	4.84667	9.03851	1.01e-19	1.31e-17	probable protein phosphatase 2C 73 [Beta vulgaris subsp. vulgaris] &gt;KMT06642.1 hypothetical protein BVRB_7g158090 [Beta vulgaris subsp. vulgaris]	GO:0004722;GO:0003824;GO:0006470	protein serine/threonine phosphatase activity;catalytic activity;protein dephosphorylation	-	-	-	-	-	KOG0698(T)(Serine/threonine protein phosphatase)	Probable	Probable protein phosphatase 2C 65 OS=Arabidopsis thaliana GN=At5g01700 PE=2 SV=1
FtPinG0002326500.01	483	0	0	0	145.24	81.56	52.42	0	93.0733	0	7.52e-17	7.25e-15	chlorophyll a-b binding protein of LHCII type 1-like [Fragaria vesca subsp. vesca]	GO:0046872;GO:0009535;GO:0016021;GO:0018298;GO:0009765;GO:0016168;GO:0009522;GO:0015979;GO:0016020;GO:0009579;GO:0009507	metal ion binding;chloroplast thylakoid membrane;integral component of membrane;protein-chromophore linkage;photosynthesis, light harvesting;chlorophyll binding;photosystem I;photosynthesis;membrane;thylakoid;chloroplast	K08912	LHCB1	http://www.genome.jp/dbget-bin/www_bget?ko:K08912	Photosynthesis - antenna proteins	ko00196	-	Chlorophyll	Chlorophyll a-b binding protein AB80, chloroplastic OS=Pisum sativum GN=AB80 PE=1 SV=1
FtPinG0003286900.01	660	13.09	17.88	22.09	26.08	46.21	34.14	17.6867	35.4767	0.498544	0.000272733	0.00321159	protein sym-1-like [Erythranthe guttata] &gt;EYU22299.1 hypothetical protein MIMGU_mgv1a012068mg [Erythranthe guttata];EYU22298.1 hypothetical protein MIMGU_mgv1a012068mg [Erythranthe guttata] &gt	GO:0009507;GO:0016020;GO:0016021;GO:0009941	chloroplast;membrane;integral component of membrane;chloroplast envelope	K13347	PXMP2,PMP22	http://www.genome.jp/dbget-bin/www_bget?ko:K13347	Peroxisome	ko04146	KOG1944(R)(Peroxisomal membrane protein MPV17 and related proteins)	Peroxisomal	Peroxisomal membrane protein 2 OS=Bos taurus GN=PXMP2 PE=2 SV=3
FtPinG0001121900.01	600	39.37	47.56	31.92	74.13	84.72	73.06	39.6167	77.3033	0.512483	9.64e-06	0.000169761	CBI28225.3 unnamed protein product, partial [Vitis vinifera];axial regulator YABBY 5 [Vitis vinifera] &gt	GO:0007275	multicellular organism development	-	-	-	-	-	-	Axial	Axial regulator YABBY 5 OS=Arabidopsis thaliana GN=YAB5 PE=1 SV=1
FtPinG0002558100.01	1083	21.96	28.76	18.63	49.54	51.5	40.99	23.1167	47.3433	0.488277	2.34e-06	4.73e-05	domain-containing protein [Cephalotus follicularis]	GO:0016020;GO:0017004;GO:0055114;GO:0016021	membrane;cytochrome complex assembly;oxidation-reduction process;integral component of membrane	-	-	-	-	-	-	Cytochrome	Cytochrome c-type biogenesis ccda-like chloroplastic protein 1 OS=Oryza sativa subsp. japonica GN=CCDA1 PE=2 SV=1
FtPinG0004445200.01	993	67.16	89.94	78.22	426.56	382.59	275.69	78.44	361.613	0.216917	4.85e-26	1.23e-23	protein MANES_01G070000 [Manihot esculenta]	GO:0016021;GO:0016020	integral component of membrane;membrane	-	-	-	-	-	-	PGR5-like	PGR5-like protein 1A, chloroplastic OS=Arabidopsis thaliana GN=PGRL1A PE=1 SV=1
FtPinG0004083400.01	1886	6.58	4.67	4.19	2.49	0.89	1.56	5.14667	1.64667	3.12551	0.000308426	0.00356882	protein MANES_02G018700 [Manihot esculenta]	GO:0003677;GO:0006355;GO:0005634	DNA binding;regulation of transcription, DNA-templated;nucleus	-	-	-	-	-	KOG0773(K)(Transcription factor MEIS1 and related HOX domain proteins)	Homeobox	Homeobox protein BEL1 homolog OS=Arabidopsis thaliana GN=BEL1 PE=1 SV=2
FtPinG0001546300.01	645	6.2	36.22	55.36	322.42	282.36	334.89	32.5933	313.223	0.104058	7.08e-06	0.000128887	S-transferase for anthocyanin accumulation [Cyclamen persicum x Cyclamen purpurascens]	GO:0005737;GO:0016740;GO:0006749;GO:0004364	cytoplasm;transferase activity;glutathione metabolic process;glutathione transferase activity	K00799	GST,gst	http://www.genome.jp/dbget-bin/www_bget?ko:K00799	Glutathione metabolism	ko00480	KOG0867(O)(Glutathione S-transferase)	Glutathione	Glutathione S-transferase F11 OS=Arabidopsis thaliana GN=GSTF11 PE=2 SV=1
FtPinG0008251700.01	1104	55.02	45.22	65.11	122.59	82.99	100.29	55.1167	101.957	0.540589	1.74e-06	3.64e-05	[Fagopyrum tataricum]	GO:0055114;GO:0016491;GO:0046872	oxidation-reduction process;oxidoreductase activity;metal ion binding	K00475	E1.14.11.9	http://www.genome.jp/dbget-bin/www_bget?ko:K00475	Flavonoid biosynthesis	ko00941	-	Naringenin,2-oxoglutarate	Naringenin,2-oxoglutarate 3-dioxygenase OS=Malus domestica PE=2 SV=1
FtPinG0006779800.01	726	1.12	0.5	2.95	21.79	14.28	9.29	1.52333	15.12	0.10075	1.54e-08	4.87e-07	polyol transporter 5-like [Arachis duranensis]	-	-	-	-	-	-	-	KOG0254(R)(Predicted transporter (major facilitator superfamily))	Polyol	Polyol transporter 5 OS=Arabidopsis thaliana GN=PLT5 PE=1 SV=2
FtPinG0003092500.01	1409	14.83	24.42	14.71	81.23	84.68	64.19	17.9867	76.7	0.234507	3.86e-17	3.87e-15	XP_010528778.1 PREDICTED: violaxanthin de-epoxidase, chloroplastic [Tarenaya hassleriana];violaxanthin de-epoxidase, chloroplastic [Tarenaya hassleriana] &gt	GO:0009534;GO:0031977;GO:0055114;GO:0015994;GO:0046422;GO:0010028;GO:0009408;GO:0009507;GO:0006631	chloroplast thylakoid;thylakoid lumen;oxidation-reduction process;chlorophyll metabolic process;violaxanthin de-epoxidase activity;xanthophyll cycle;response to heat;chloroplast;fatty acid metabolic process	K09839	VDE,NPQ1	http://www.genome.jp/dbget-bin/www_bget?ko:K09839	Carotenoid biosynthesis	ko00906	-	Violaxanthin	Violaxanthin de-epoxidase, chloroplastic OS=Spinacia oleracea GN=VDE1 PE=1 SV=2
FtPinG0004216200.01	765	28.66	24.36	32.52	83.64	98.63	66.3	28.5133	82.8567	0.344128	1.97e-13	1.24e-11	domain-containing protein [Cephalotus follicularis]	-	-	-	-	-	-	-	-	Uncharacterized	Uncharacterized protein At5g02240 OS=Arabidopsis thaliana GN=At5g02240 PE=1 SV=1
FtPinG0003140900.01	1176	5.22	1.73	1.04	27.75	18.45	40.51	2.66333	28.9033	0.0921462	5.74e-13	3.39e-11	[Fagopyrum tataricum]	-	-	-	-	-	-	-	-	Kaempferol	Kaempferol 3-O-beta-D-galactosyltransferase OS=Petunia hybrida PE=1 SV=1
FtPinG0001595200.01	1116	22.39	13.67	28.49	4.84	3.72	7.22	21.5167	5.26	4.09062	9.58e-07	2.12e-05	protein CISIN_1g040233mg [Citrus sinensis]	GO:0016021;GO:0016020	integral component of membrane;membrane	-	-	-	-	-	-	UPF0496	UPF0496 protein At4g34320 OS=Arabidopsis thaliana GN=At4g34320 PE=2 SV=1
FtPinG0007772600.01	1641	28.49	21.3	28.02	11.28	9.45	11.16	25.9367	10.63	2.43995	1.21e-06	2.64e-05	protein IQ-DOMAIN 14-like [Populus euphratica] &gt;XP_011037385.1 PREDICTED: protein IQ-DOMAIN 14-like [Populus euphratica]	-	-	-	-	-	-	-	-	Protein	Protein IQ-DOMAIN 14 OS=Arabidopsis thaliana GN=IQD14 PE=1 SV=1
FtPinG0000401200.01	2229	8.47	12.87	15.55	71.52	49.94	52.74	12.2967	58.0667	0.211768	2.34e-20	3.16e-18	cellulose synthase-like protein G2 [Populus euphratica]	GO:0016020;GO:0071555;GO:0016021;GO:0030244;GO:0016757;GO:0016740;GO:0016760	membrane;cell wall organization;integral component of membrane;cellulose biosynthetic process;transferase activity, transferring glycosyl groups;transferase activity;cellulose synthase (UDP-forming) activity	-	-	-	-	-	-	Cellulose	Cellulose synthase-like protein G3 OS=Arabidopsis thaliana GN=CSLG3 PE=2 SV=2
FtPinG0003069700.01	1979	41.42	35.47	48.86	19.16	13.1	22.96	41.9167	18.4067	2.27725	5.15e-05	0.000743672	MACPF domain-containing protein At1g14780 [Beta vulgaris subsp. vulgaris] &gt;KMT14994.1 hypothetical protein BVRB_3g064980 [Beta vulgaris subsp. vulgaris]	-	-	-	-	-	-	-	-	MACPF	MACPF domain-containing protein At1g14780 OS=Arabidopsis thaliana GN=At1g14780 PE=2 SV=1
FtPinG0003896000.01	723	87.27	45.34	80.18	29.89	19.85	37.13	70.93	28.9567	2.44952	0.000943169	0.00914443	fasciclin-like arabinogalactan protein 12 [Phoenix dactylifera]	-	-	-	-	-	-	-	-	Fasciclin-like	Fasciclin-like arabinogalactan protein 11 OS=Arabidopsis thaliana GN=FLA11 PE=2 SV=2
FtPinG0005319600.01	1680	72.39	47.57	87.43	178.45	126.3	208.51	69.13	171.087	0.404064	6.97e-09	2.35e-07	protein SOVF_022440 [Spinacia oleracea]	GO:0005507;GO:0055114;GO:0009308;GO:0008131;GO:0016020;GO:0048038;GO:0046872;GO:0016491;GO:0016021	copper ion binding;oxidation-reduction process;amine metabolic process;primary amine oxidase activity;membrane;quinone binding;metal ion binding;oxidoreductase activity;integral component of membrane	K00276	AOC3,AOC2,tynA	http://www.genome.jp/dbget-bin/www_bget?ko:K00276	Glycine, serine and threonine metabolism;Phenylalanine metabolism;Tyrosine metabolism;Isoquinoline alkaloid biosynthesis;Tropane, piperidine and pyridine alkaloid biosynthesis;beta-Alanine metabolism	ko00260,ko00360,ko00350,ko00950,ko00960,ko00410	KOG1186(Q)(Copper amine oxidase)	Primary	Primary amine oxidase OS=Arabidopsis thaliana GN=At1g62810 PE=2 SV=1
FtPinG0000369600.01	1149	4.55	10.87	13.79	126.33	132.57	78.89	9.73667	112.597	0.0864738	7.81e-27	2.11e-24	KMT05715.1 hypothetical protein BVRB_7g167240 [Beta vulgaris subsp. vulgaris];alcohol dehydrogenase 3 [Beta vulgaris subsp. vulgaris] &gt	GO:0008270;GO:0055114;GO:0046872;GO:0016491	zinc ion binding;oxidation-reduction process;metal ion binding;oxidoreductase activity	K18857	ADH1	http://www.genome.jp/dbget-bin/www_bget?ko:K18857	Tyrosine metabolism;Glycolysis / Gluconeogenesis;Fatty acid degradation;alpha-Linolenic acid metabolism	ko00350,ko00010,ko00071,ko00592	KOG0022(Q)(Alcohol dehydrogenase, class III)	Alcohol	Alcohol dehydrogenase 1 OS=Solanum tuberosum GN=ADH1 PE=1 SV=1
FtPinG0003864700.01	855	33.23	32.86	46.85	70.93	72.17	58	37.6467	67.0333	0.561611	4.74e-06	9.01e-05	protein RETICULATA, chloroplastic [Vitis vinifera]	GO:0048366;GO:0016020;GO:0009648;GO:0009507;GO:0000302;GO:0016021;GO:0009536;GO:0009941	leaf development;membrane;photoperiodism;chloroplast;response to reactive oxygen species;integral component of membrane;plastid;chloroplast envelope	-	-	-	-	-	-	Protein	Protein RETICULATA, chloroplastic OS=Arabidopsis thaliana GN=RE PE=1 SV=1
FtPinG0000402900.01	2218	8.98	6.47	4.06	3.16	2.56	2.33	6.50333	2.68333	2.4236	0.000331734	0.00378201	RNA polymerase 1 [Sesuvium portulacastrum]	GO:0000166;GO:0003968	nucleotide binding;RNA-directed 5'-3' RNA polymerase activity	K11699	RDR,RDRP	http://www.genome.jp/dbget-bin/www_bget?ko:K11699	-	-	KOG0988(A)(RNA-directed RNA polymerase QDE-1 required for posttranscriptional gene silencing and RNA interference)	RNA-dependent	RNA-dependent RNA polymerase 1 OS=Arabidopsis thaliana GN=RDR1 PE=2 SV=1
FtPinG0008198200.01	2154	11.2	12.91	14.62	5.18	3.55	4.87	12.91	4.53333	2.84779	8.17e-07	1.85e-05	protein SOVF_078310 [Spinacia oleracea]	GO:0008017;GO:0000910;GO:0000226	microtubule binding;cytokinesis;microtubule cytoskeleton organization	K16732	PRC1	http://www.genome.jp/dbget-bin/www_bget?ko:K16732	-	-	-	65-kDa	65-kDa microtubule-associated protein 3 OS=Arabidopsis thaliana GN=MAP65-3 PE=1 SV=1
FtPinG0005159300.01	1143	4.9	5.47	3.52	21.52	24.84	16.49	4.63	20.95	0.221002	5.97e-13	3.5e-11	artemisinic aldehyde Delta(11(13)) reductase [Beta vulgaris subsp. vulgaris] &gt;KMT09283.1 hypothetical protein BVRB_6g133830 [Beta vulgaris subsp. vulgaris]	GO:0016491;GO:0003824;GO:0055114;GO:0010181	oxidoreductase activity;catalytic activity;oxidation-reduction process;FMN binding	K05894	OPR	http://www.genome.jp/dbget-bin/www_bget?ko:K05894	alpha-Linolenic acid metabolism	ko00592	KOG0134(CR)(NADH:flavin oxidoreductase/12-oxophytodienoate reductase)	12-oxophytodienoate	12-oxophytodienoate reductase 7 OS=Oryza sativa subsp. japonica GN=OPR7 PE=2 SV=1
FtPinG0001041800.01	672	5.44	3.55	4.41	0	0	1.03	4.46667	0.343333	13.0097	0.00386169	0.0292259	protein SOVF_081300 [Spinacia oleracea]	GO:0005576;GO:0045735;GO:0033609;GO:0046564;GO:0030145;GO:0005618;GO:0046872	extracellular region;nutrient reservoir activity;oxalate metabolic process;oxalate decarboxylase activity;manganese ion binding;cell wall;metal ion binding	-	-	-	-	-	-	Putative	Putative germin-like protein 2-1 OS=Oryza sativa subsp. japonica GN=Os02g0491600 PE=3 SV=1
FtPinG0002521700.01	1980	3.91	1.74	2.31	4.57	6.14	7.27	2.65333	5.99333	0.442714	0.000655226	0.00673323	long chain acyl-CoA synthetase 4 [Beta vulgaris subsp. vulgaris] &gt;KMT20321.1 hypothetical protein BVRB_1g003210 [Beta vulgaris subsp. vulgaris]	GO:0003824;GO:0008152	catalytic activity;metabolic process	K01897	ACSL,fadD	http://www.genome.jp/dbget-bin/www_bget?ko:K01897	Peroxisome;Fatty acid biosynthesis;Fatty acid degradation;Fatty acid metabolism	ko04146,ko00061,ko00071,ko01212	KOG1256(I)(Long-chain acyl-CoA synthetases (AMP-forming))	Long	Long chain acyl-CoA synthetase 5 OS=Arabidopsis thaliana GN=LACS5 PE=2 SV=1
FtPinG0006763700.01	1056	8.23	6.09	12.1	28.78	34.91	36.89	8.80667	33.5267	0.262676	2.14e-13	1.33e-11	purine permease 3-like [Beta vulgaris subsp. vulgaris]	GO:0016020;GO:0005215;GO:0016021	membrane;transporter activity;integral component of membrane	-	-	-	-	-	-	Purine	Purine permease 1 OS=Arabidopsis thaliana GN=PUP1 PE=1 SV=1
FtPinG0004552700.01	969	6.01	2.57	4.06	7.91	8.65	14.21	4.21333	10.2567	0.41079	0.0012262	0.0113655	nicotianamine synthase-like [Juglans regia]	GO:0030418;GO:0030410	nicotianamine biosynthetic process;nicotianamine synthase activity	K05953	E2.5.1.43	http://www.genome.jp/dbget-bin/www_bget?ko:K05953	-	-	-	Nicotianamine	Nicotianamine synthase OS=Solanum lycopersicum GN=CHLN PE=2 SV=1
FtPinG0002996600.01	2280	3	2.95	3.67	8.43	4.39	9.41	3.20667	7.41	0.432749	0.00012005	0.00157483	CO(2)-response secreted protease [Vitis vinifera]	GO:0016787;GO:0006508;GO:0004252	hydrolase activity;proteolysis;serine-type endopeptidase activity	-	-	-	-	-	-	CO(2)-response	CO(2)-response secreted protease OS=Arabidopsis thaliana GN=CRSP PE=2 SV=1
FtPinG0001442000.01	642	50.76	43.87	53.44	217.86	223.34	173.88	49.3567	205.027	0.240733	4.21e-29	1.42e-26	glutathione S-transferase DHAR2-like [Pyrus x bretschneideri]	GO:0016491;GO:0045174;GO:0055114	oxidoreductase activity;glutathione dehydrogenase (ascorbate) activity;oxidation-reduction process	-	-	-	-	-	KOG0406(O)(Glutathione S-transferase)	Glutathione	Glutathione S-transferase DHAR1, mitochondrial OS=Arabidopsis thaliana GN=DHAR1 PE=1 SV=1
FtPinG0005739000.01	747	21.27	11.23	20.77	83.4	42.83	30.19	17.7567	52.14	0.340557	1.39e-05	0.000232378	transporter 3.1-like protein [Camellia sinensis]	GO:0016020;GO:0006810;GO:0015696;GO:0005887;GO:0019740;GO:0016021;GO:0072488;GO:0015695;GO:0008519	membrane;transport;ammonium transport;integral component of plasma membrane;nitrogen utilization;integral component of membrane;ammonium transmembrane transport;organic cation transport;ammonium transmembrane transporter activity	K03320	amt,AMT,MEP	http://www.genome.jp/dbget-bin/www_bget?ko:K03320	-	-	KOG0682(P)(Ammonia permease)	Ammonium	Ammonium transporter 3 member 3 OS=Oryza sativa subsp. japonica GN=AMT3-3 PE=2 SV=1
FtPinG0000816200.01	336	233.78	223.76	66.55	329.13	475.93	310.37	174.697	371.81	0.469855	0.00203138	0.0173884	50S ribosomal protein 6, chloroplastic-like [Brassica napus] &gt;CDY38465.1 BnaA10g16930D [Brassica napus]	GO:0009507;GO:0006412;GO:0005840;GO:0019843;GO:0003735	chloroplast;translation;ribosome;rRNA binding;structural constituent of ribosome	K19035	PSRP6	http://www.genome.jp/dbget-bin/www_bget?ko:K19035	-	-	-	50S	50S ribosomal protein 6, chloroplastic OS=Arabidopsis thaliana GN=PSRP6 PE=3 SV=1
FtPinG0009664100.01	1322	11.16	7.97	10.46	31.21	41.75	21.24	9.86333	31.4	0.314119	1.34e-12	7.54e-11	KCW50825.1 hypothetical protein EUGRSUZ_J00486 [Eucalyptus grandis];uncharacterized protein LOC104421298 [Eucalyptus grandis] &gt	GO:0016787	hydrolase activity	-	-	-	-	-	-	-	-
FtPinG0001728900.01	2508	0.8	1.39	2.21	3.35	4.01	2.57	1.46667	3.31	0.443102	0.00251118	0.0207574	pentatricopeptide repeat-containing protein At3g63370, chloroplastic [Beta vulgaris subsp. vulgaris]	GO:0008270	zinc ion binding	-	-	-	-	-	-	Pentatricopeptide	Pentatricopeptide repeat-containing protein At3g63370, chloroplastic OS=Arabidopsis thaliana GN=PCMP-H83 PE=2 SV=2
FtPinG0005575100.01	1431	47.29	28.73	41.76	6.93	6.29	6.1	39.26	6.44	6.09627	4.83e-21	7.14e-19	serine carboxypeptidase-like 45 [Beta vulgaris subsp. vulgaris] &gt;serine carboxypeptidase-like 45 [Nelumbo nucifera];KMT10918.1 hypothetical protein BVRB_5g113310 [Beta vulgaris subsp. vulgaris]	GO:0004180;GO:0016787;GO:0006508;GO:0004185;GO:0008233	carboxypeptidase activity;hydrolase activity;proteolysis;serine-type carboxypeptidase activity;peptidase activity	K16297	SCPL-II	http://www.genome.jp/dbget-bin/www_bget?ko:K16297	-	-	-	Serine	Serine carboxypeptidase-like 45 OS=Arabidopsis thaliana GN=SCPL45 PE=2 SV=1
FtPinG0002694900.01	1113	0.76	2.75	2.23	9.81	10.15	5.34	1.91333	8.43333	0.226877	1.57e-05	0.000258957	protein SOVF_186670 [Spinacia oleracea]	GO:0071944;GO:0030599;GO:0005618;GO:0046910;GO:0004857;GO:0016787;GO:0042545;GO:0045490;GO:0045330	cell periphery;pectinesterase activity;cell wall;pectinesterase inhibitor activity;enzyme inhibitor activity;hydrolase activity;cell wall modification;pectin catabolic process;aspartyl esterase activity	-	-	-	-	-	-	Probable	Probable pectinesterase/pectinesterase inhibitor 51 OS=Arabidopsis thaliana GN=PME51 PE=2 SV=1
FtPinG0000860400.01	612	7.91	6.45	6.56	1.16	0.68	1.22	6.97333	1.02	6.8366	0.000759759	0.00764026	protein SOVF_113140 [Spinacia oleracea]	GO:0016021;GO:0016020	integral component of membrane;membrane	-	-	-	-	-	-	22	22.0 kDa heat shock protein OS=Arabidopsis thaliana GN=HSP22.0 PE=2 SV=1
FtPinG0004035300.01	501	9.48	17.39	9.71	0	1.01	2.21	12.1933	1.07333	11.3602	0.000308801	0.00357172	protein, putative [Theobroma cacao]	-	-	-	-	-	-	-	-	BAG	BAG family molecular chaperone regulator 2 OS=Arabidopsis thaliana GN=BAG2 PE=1 SV=1
FtPinG0002492300.01	1575	15.95	10.37	19.23	4.2	6.6	5.86	15.1833	5.55333	2.73409	5.89e-05	0.000834333	nucleobase-ascorbate transporter 2 [Sesamum indicum]	GO:0055085;GO:0016021;GO:0005215;GO:0016020;GO:0006810	transmembrane transport;integral component of membrane;transporter activity;membrane;transport	K14611	SLC23A1_2,SVCT1_2	http://www.genome.jp/dbget-bin/www_bget?ko:K14611	-	-	KOG1292(F)(Xanthine/uracil transporters)	Nucleobase-ascorbate	Nucleobase-ascorbate transporter 2 OS=Arabidopsis thaliana GN=NAT2 PE=2 SV=2
FtPinG0009488200.01	915	10.21	11.97	17	3.72	3.2	5.35	13.06	4.09	3.19315	0.000289558	0.00337503	protein SOVF_163710 [Spinacia oleracea]	GO:0019538	protein metabolic process	K03695	clpB	http://www.genome.jp/dbget-bin/www_bget?ko:K03695	-	-	-	Protein	Protein SMAX1-LIKE 3 OS=Arabidopsis thaliana GN=SMXL3 PE=2 SV=1
FtPinG0007227400.01	1491	7.86	9.93	10.95	46.67	55.06	42.1	9.58	47.9433	0.199819	1.52e-29	5.44e-27	NADP-dependent glyceraldehyde-3-phosphate dehydrogenase isoform X2 [Gossypium raimondii] &gt;KJB07592.1 hypothetical protein B456_001G031700 [Gossypium raimondii]	GO:0055114;GO:0004777;GO:0008152;GO:0004029;GO:0009013;GO:0016620;GO:0016491	oxidation-reduction process;succinate-semialdehyde dehydrogenase (NAD+) activity;metabolic process;aldehyde dehydrogenase (NAD) activity;succinate-semialdehyde dehydrogenase [NAD(P)+] activity;oxidoreductase activity, acting on the aldehyde or oxo group of donors, NAD or NADP as acceptor;oxidoreductase activity	K00131	gapN	http://www.genome.jp/dbget-bin/www_bget?ko:K00131	Glycolysis / Gluconeogenesis;Pentose phosphate pathway;Carbon metabolism	ko00010,ko00030,ko01200	KOG2450(C)(Aldehyde dehydrogenase)	NADP-dependent	NADP-dependent glyceraldehyde-3-phosphate dehydrogenase OS=Pisum sativum GN=GAPN PE=1 SV=1
FtPinG0008010200.01	1632	1.01	2.11	5.7	0	0.36	0	2.94	0.12	24.5	3.53e-05	0.000530741	KMS96359.1 hypothetical protein BVRB_9g225880 [Beta vulgaris subsp. vulgaris];tyrosine/DOPA decarboxylase 1 [Beta vulgaris subsp. vulgaris] &gt	GO:0030170;GO:0019752;GO:0003824;GO:0006520;GO:0016831;GO:0016829	pyridoxal phosphate binding;carboxylic acid metabolic process;catalytic activity;cellular amino acid metabolic process;carboxy-lyase activity;lyase activity	K01592	E4.1.1.25	http://www.genome.jp/dbget-bin/www_bget?ko:K01592	Tyrosine metabolism;Isoquinoline alkaloid biosynthesis	ko00350,ko00950	-	Tyrosine/DOPA	Tyrosine/DOPA decarboxylase 1 OS=Papaver somniferum GN=TYDC1 PE=2 SV=1
FtPinG0000037000.01	374	2.25	18.67	4.85	20.44	77.81	21.05	8.59	39.7667	0.21601	0.00349148	0.0269335	uncharacterized protein LOC108660423 [Theobroma cacao] &gt;EOX97187.1 Cytochrome P450 82C4, putative isoform 2 [Theobroma cacao]	GO:0009507;GO:0016020;GO:0009535;GO:0016021;GO:0009512;GO:0009496	chloroplast;membrane;chloroplast thylakoid membrane;integral component of membrane;cytochrome b6f complex;plastoquinol--plastocyanin reductase activity	-	-	-	-	-	-	Cytochrome	Cytochrome b6-f complex subunit 7 (Fragment) OS=Spinacia oleracea GN=petM PE=1 SV=1
FtPinG0001526500.01	1632	0	0	0	0.18	0.95	0.18	0	0.436667	0	0.00656159	0.0451139	galactose oxidase-like [Sesamum indicum]	-	-	-	-	-	-	-	-	Aldehyde	Aldehyde oxidase GLOX1 OS=Arabidopsis thaliana GN=GLOX1 PE=2 SV=1
FtPinG0008727900.01	906	10.79	16.39	17.12	5.41	6.74	6.98	14.7667	6.37667	2.31573	0.00418946	0.0313799	heavy metal-associated isoprenylated plant protein 33 [Beta vulgaris subsp. vulgaris]	GO:0016021;GO:0004553;GO:0016020;GO:0046658;GO:0030247	integral component of membrane;hydrolase activity, hydrolyzing O-glycosyl compounds;membrane;anchored component of plasma membrane;polysaccharide binding	-	-	-	-	-	-	Glucan	Glucan endo-1,3-beta-glucosidase 12 OS=Arabidopsis thaliana GN=At4g29360 PE=1 SV=1
FtPinG0000634300.01	621	278.89	336.62	595.28	88.54	121.98	257.94	403.597	156.153	2.58462	0.00141415	0.012789	protein B456_008G232600 [Gossypium raimondii]	GO:0003677;GO:0045893;GO:0006952;GO:0006355;GO:0009873;GO:0010200;GO:0006351;GO:0009409;GO:0005622;GO:0005634;GO:0003700;GO:0043565	DNA binding;positive regulation of transcription, DNA-templated;defense response;regulation of transcription, DNA-templated;ethylene-activated signaling pathway;response to chitin;transcription, DNA-templated;response to cold;intracellular;nucleus;transcription factor activity, sequence-specific DNA binding;sequence-specific DNA binding	K09286	EREBP	http://www.genome.jp/dbget-bin/www_bget?ko:K09286	-	-	-	Ethylene-responsive	Ethylene-responsive transcription factor 5 OS=Arabidopsis thaliana GN=ERF5 PE=2 SV=1
FtPinG0002035500.01	1080	5.73	10.15	36.77	43.68	30.94	41.75	17.55	38.79	0.452436	0.00655321	0.045071	domain-containing protein [Cephalotus follicularis]	GO:0016021;GO:0009058;GO:0016020;GO:0016844	integral component of membrane;biosynthetic process;membrane;strictosidine synthase activity	-	-	-	-	-	-	Protein	Protein STRICTOSIDINE SYNTHASE-LIKE 6 OS=Arabidopsis thaliana GN=SSL6 PE=2 SV=1
FtPinG0002908700.01	1329	5.88	6.72	7.07	16.13	16.92	12.38	6.55667	15.1433	0.432974	8.77e-07	1.97e-05	UDP-glycosyltransferase 76F1 isoform X2 [Vitis vinifera]	GO:0052696;GO:0016758;GO:0043231;GO:0080044;GO:0009813;GO:0080043;GO:0008152	flavonoid glucuronidation;transferase activity, transferring hexosyl groups;intracellular membrane-bounded organelle;quercetin 7-O-glucosyltransferase activity;flavonoid biosynthetic process;quercetin 3-O-glucosyltransferase activity;metabolic process	-	-	-	-	-	-	UDP-glycosyltransferase	UDP-glycosyltransferase 76C4 OS=Arabidopsis thaliana GN=UGT76C4 PE=2 SV=1
FtPinG0004686700.01	1542	16.58	26.54	24.79	48.79	57.39	43.4	22.6367	49.86	0.454005	4.2e-08	1.22e-06	beta-glucosidase 11 [Vitis vinifera]	-	-	K01188	E3.2.1.21	http://www.genome.jp/dbget-bin/www_bget?ko:K01188	Phenylpropanoid biosynthesis;Starch and sucrose metabolism;Cyanoamino acid metabolism	ko00940,ko00500,ko00460	-	Beta-glucosidase	Beta-glucosidase 11 OS=Arabidopsis thaliana GN=BGLU11 PE=2 SV=2
FtPinG0009182100.01	1756	27.08	25.78	35.02	55.6	54.43	51.9	29.2933	53.9767	0.542704	6.96e-09	2.34e-07	NO-associated protein 1, chloroplastic/mitochondrial [Populus euphratica]	GO:0003924;GO:0005525;GO:0042254;GO:0005739	GTPase activity;GTP binding;ribosome biogenesis;mitochondrion	K13427	NOA1	http://www.genome.jp/dbget-bin/www_bget?ko:K13427	Arginine and proline metabolism;Arginine biosynthesis;Plant-pathogen interaction	ko00330,ko00220,ko04626	-	NO-associated	NO-associated protein 1, chloroplastic/mitochondrial OS=Arabidopsis thaliana GN=NOA1 PE=1 SV=1
FtPinG0001646000.01	876	1706.48	1182.46	1577.2	144.8	156.61	103.21	1488.71	134.873	11.0379	6.49e-53	1.43e-49	-	-	-	-	-	-	-	-	-	-	-
FtPinG0003568500.01	949	472.94	362.68	345.32	172.13	192.45	106.18	393.647	156.92	2.50858	5.31e-06	9.98e-05	cysteine-rich repeat secretory protein 55-like [Gossypium hirsutum]	-	-	-	-	-	-	-	-	Cysteine-rich	Cysteine-rich repeat secretory protein 55 OS=Arabidopsis thaliana GN=CRRSP55 PE=2 SV=1
FtPinG0003512900.01	753	31.87	37.46	21.22	5.78	11.13	15.24	30.1833	10.7167	2.81649	0.00129078	0.0118566	O-methyltransferase [Theobroma cacao]	GO:0032259;GO:0016740;GO:0008168	methylation;transferase activity;methyltransferase activity	K08241	E2.1.1.141	http://www.genome.jp/dbget-bin/www_bget?ko:K08241	alpha-Linolenic acid metabolism	ko00592	-	Salicylate	Salicylate carboxymethyltransferase OS=Clarkia breweri GN=SAMT PE=1 SV=1
FtPinG0001858300.01	942	5.17	4.46	11.16	25.62	30.97	23.34	6.93	26.6433	0.260103	4.41e-09	1.54e-07	sex determination protein tasselseed-2 isoform X1 [Beta vulgaris subsp. vulgaris] &gt;KMT05426.1 hypothetical protein BVRB_7g175530 [Beta vulgaris subsp. vulgaris]	-	-	-	-	-	-	-	KOG0725(R)(Reductases with broad range of substrate specificities)	Short-chain	Short-chain dehydrogenase reductase 2a OS=Arabidopsis thaliana GN=SDR2a PE=3 SV=1
FtPinG0006853900.01	696	50.19	58.58	67.57	182.32	139.93	127.63	58.78	149.96	0.391971	1.82e-11	8.95e-10	probable phospholipid hydroperoxide glutathione peroxidase [Gossypium raimondii] &gt;KJB06658.1 hypothetical protein B456_001G038600 [Gossypium raimondii]	GO:0055114;GO:0006979;GO:0016491;GO:0004601;GO:0004602	oxidation-reduction process;response to oxidative stress;oxidoreductase activity;peroxidase activity;glutathione peroxidase activity	K00432	gpx	http://www.genome.jp/dbget-bin/www_bget?ko:K00432	Arachidonic acid metabolism;Glutathione metabolism	ko00590,ko00480	KOG1651(O)(Glutathione peroxidase)	Phospholipid	Phospholipid hydroperoxide glutathione peroxidase 1, chloroplastic OS=Arabidopsis thaliana GN=GPX1 PE=2 SV=2
FtPinG0000910400.01	1497	5.02	5.21	11.1	44.27	34.91	31.67	7.11	36.95	0.192422	9.36e-16	8.2e-14	uncharacterized protein LOC105169238 [Sesamum indicum]	-	-	-	-	-	-	-	-	Uncharacterized	Uncharacterized protein At5g02240 OS=Arabidopsis thaliana GN=At5g02240 PE=1 SV=1
FtPinG0007185500.01	2048	13.46	11.42	12.59	23.59	24.85	18.22	12.49	22.22	0.562106	1.82e-06	3.78e-05	protein SOVF_064340, partial [Spinacia oleracea];KMT18972.1 hypothetical protein BVRB_2g030700 [Beta vulgaris subsp. vulgaris];synaptotagmin-5 [Beta vulgaris subsp. vulgaris] &gt	GO:0016021;GO:0008289;GO:0016020	integral component of membrane;lipid binding;membrane	-	-	-	-	-	KOG1028(TU)(Ca2+-dependent phospholipid-binding protein Synaptotagmin, required for synaptic vesicle and secretory granule exocytosis);KOG1012(R)(Ca2+-dependent lipid-binding protein CLB1/vesicle protein vp115/Granuphilin A, contains C2 domain)	Synaptotagmin-4;Synaptotagmin-5	Synaptotagmin-4 OS=Arabidopsis thaliana GN=SYT4 PE=2 SV=1;Synaptotagmin-5 OS=Arabidopsis thaliana GN=SYT5 PE=2 SV=1
FtPinG0001351300.01	1161	0	0	0	18.72	0.43	0.83	0	6.66	0	0.000617975	0.00641253	synthase [Fallopia multiflora];synthase [Rheum tataricum]	-	-	K00660	CHS	http://www.genome.jp/dbget-bin/www_bget?ko:K00660	Flavonoid biosynthesis;Circadian rhythm - plant	ko00941,ko04712	-	Polyketide	Polyketide synthase BAS OS=Rheum palmatum GN=BAS PE=1 SV=1
FtPinG0006707500.01	2320	29.37	10.08	22.53	7.88	4.86	6.13	20.66	6.29	3.28458	8.78e-05	0.00119729	phospholipase D delta-like [Juglans regia];hippocampus abundant transcript-like protein 1 isoform X1 [Gossypium raimondii];domain-containing protein/PLDc domain-containing protein/PLD_C domain-containing protein/PLDc_2 domain-containing protein [Cephalotus follicularis]	GO:0055085;GO:0005215;GO:0016021;GO:0016020	transmembrane transport;transporter activity;integral component of membrane;membrane	K01115	PLD1_2	http://www.genome.jp/dbget-bin/www_bget?ko:K01115	Endocytosis;Ether lipid metabolism;Glycerophospholipid metabolism	ko04144,ko00565,ko00564	KOG1329(I)(Phospholipase D1);KOG2816(R)(Predicted transporter ADD1 (major facilitator superfamily))	Phospholipase;Hippocampus	Phospholipase D delta OS=Arabidopsis thaliana GN=PLDDELTA PE=1 SV=2;Hippocampus abundant transcript 1 protein OS=Mus musculus GN=Mfsd14a PE=2 SV=3
FtPinG0000801000.01	2118	228.88	279.63	235.12	1122.67	898.14	802.62	247.877	941.143	0.263378	2.86e-26	7.52e-24	ATP-dependent zinc metalloprotease FTSH, chloroplastic [Vitis vinifera]	GO:0006508;GO:0005524;GO:0004176;GO:0004222;GO:0016020;GO:0009535;GO:0005739;GO:0009941;GO:0010205;GO:0010027;GO:0008237;GO:0000166;GO:0010304;GO:0010206;GO:0016021	proteolysis;ATP binding;ATP-dependent peptidase activity;metalloendopeptidase activity;membrane;chloroplast thylakoid membrane;mitochondrion;chloroplast envelope;photoinhibition;thylakoid membrane organization;metallopeptidase activity;nucleotide binding;PSII associated light-harvesting complex II catabolic process;photosystem II repair;integral component of membrane	K03798	ftsH,hflB	http://www.genome.jp/dbget-bin/www_bget?ko:K03798	-	-	KOG0731(O)(AAA+-type ATPase containing the peptidase M41 domain)	ATP-dependent	ATP-dependent zinc metalloprotease FTSH, chloroplastic OS=Medicago sativa GN=FTSH PE=2 SV=1
FtPinG0004382800.01	1086	12.5	14.92	12.9	2.56	4.96	5.02	13.44	4.18	3.21531	4.79e-05	0.000697997	peptidyl-prolyl cis-trans isomerase CYP40 isoform X2 [Sesamum indicum]	GO:0003755;GO:0006457;GO:0000413;GO:0016853	peptidyl-prolyl cis-trans isomerase activity;protein folding;protein peptidyl-prolyl isomerization;isomerase activity	K05864	PPID,CYPD	http://www.genome.jp/dbget-bin/www_bget?ko:K05864	-	-	KOG0880(O)(Peptidyl-prolyl cis-trans isomerase)	Peptidyl-prolyl	Peptidyl-prolyl cis-trans isomerase CYP40 OS=Arabidopsis thaliana GN=CYP40 PE=2 SV=1
FtPinG0007321400.01	1782	0.78	1.34	0.95	1.81	2.27	3.71	1.02333	2.59667	0.394095	0.00639656	0.0442126	glucose-1-phosphate adenylyltransferase large subunit, chloroplastic/amyloplastic-like [Populus euphratica]	GO:0019252;GO:0016740;GO:0009536;GO:0000166;GO:0005978;GO:0008878;GO:0016779;GO:0005524;GO:0009507;GO:0009058	starch biosynthetic process;transferase activity;plastid;nucleotide binding;glycogen biosynthetic process;glucose-1-phosphate adenylyltransferase activity;nucleotidyltransferase activity;ATP binding;chloroplast;biosynthetic process	K00975	glgC	http://www.genome.jp/dbget-bin/www_bget?ko:K00975	Amino sugar and nucleotide sugar metabolism;Starch and sucrose metabolism	ko00520,ko00500	KOG1322(M)(GDP-mannose pyrophosphorylase/mannose-1-phosphate guanylyltransferase)	Glucose-1-phosphate	Glucose-1-phosphate adenylyltransferase large subunit, chloroplastic/amyloplastic OS=Beta vulgaris GN=AGPS1 PE=2 SV=1
FtPinG0003025100.01	1083	4.37	3.86	3.26	14.11	12.78	7.25	3.83	11.38	0.336555	1.5e-05	0.000249013	KMT11948.1 hypothetical protein BVRB_5g099120 isoform A [Beta vulgaris subsp. vulgaris];probable WRKY transcription factor 41 [Beta vulgaris subsp. vulgaris] &gt	GO:0043565;GO:0003700;GO:0006355	sequence-specific DNA binding;transcription factor activity, sequence-specific DNA binding;regulation of transcription, DNA-templated	-	-	-	-	-	-	Probable	Probable WRKY transcription factor 41 OS=Arabidopsis thaliana GN=WRKY41 PE=2 SV=2
FtPinG0007361600.01	2916	1.6	1.06	1.52	0.29	0.38	0.38	1.39333	0.35	3.98095	0.00105391	0.0100089	domain-containing protein/Kinesin-relat_1 domain-containing protein [Cephalotus follicularis]	GO:0003777;GO:0000166;GO:0007018;GO:0000911;GO:0008017;GO:0000281;GO:0005524;GO:0005871;GO:0016887	microtubule motor activity;nucleotide binding;microtubule-based movement;cytokinesis by cell plate formation;microtubule binding;mitotic cytokinesis;ATP binding;kinesin complex;ATPase activity	K10400	KIF15	http://www.genome.jp/dbget-bin/www_bget?ko:K10400	-	-	-	Kinesin-like	Kinesin-like protein KIN-12D OS=Arabidopsis thaliana GN=KIN12D PE=2 SV=1
FtPinG0001524400.01	543	16.97	80.55	7.33	221.67	225.52	171.56	34.95	206.25	0.169455	7.65e-16	6.8e-14	haloacid dehalogenase-like hydrolase domain-containing protein At3g48420 [Ziziphus jujuba];haloacid dehalogenase-like hydrolase domain-containing protein At3g48420 isoform X1 [Populus euphratica]	GO:0009570;GO:0009507;GO:0008152;GO:0009941;GO:0016787	chloroplast stroma;chloroplast;metabolic process;chloroplast envelope;hydrolase activity	-	-	-	-	-	-	CBBY-like	CBBY-like protein OS=Arabidopsis thaliana GN=CBBY PE=1 SV=1
FtPinG0002983400.01	936	84.16	45.56	9.45	5.29	6.09	1.48	46.39	4.28667	10.8219	0.000671707	0.00687301	[Spinacia oleracea]	GO:0020037;GO:0005576;GO:0055114;GO:0006979;GO:0042744;GO:0046872;GO:0016491;GO:0004601	heme binding;extracellular region;oxidation-reduction process;response to oxidative stress;hydrogen peroxide catabolic process;metal ion binding;oxidoreductase activity;peroxidase activity	K00430	E1.11.1.7	http://www.genome.jp/dbget-bin/www_bget?ko:K00430	Phenylpropanoid biosynthesis	ko00940	-	Peroxidase	Peroxidase 71 OS=Arabidopsis thaliana GN=PER71 PE=1 SV=1
FtPinG0000941500.01	543	21.28	17.98	13.44	2.89	7.22	5.25	17.5667	5.12	3.43099	0.00326648	0.0255347	-	-	-	-	-	-	-	-	-	-	-
FtPinG0004960600.01	1806	17.24	13.43	25.17	5.56	4.9	6.19	18.6133	5.55	3.35375	6.71e-08	1.86e-06	EEF33591.1 conserved hypothetical protein [Ricinus communis];uncharacterized protein LOC8267186 isoform X1 [Ricinus communis] &gt	GO:0016021;GO:0016020	integral component of membrane;membrane	-	-	-	-	-	-	-	-
FtPinG0000811300.01	465	72.59	174.44	223.25	321.53	218.79	298.53	156.76	279.617	0.560625	0.00140962	0.012764	protein PLANT CADMIUM RESISTANCE 2-like [Beta vulgaris subsp. vulgaris]	GO:0016020;GO:0016021	membrane;integral component of membrane	-	-	-	-	-	-	Protein	Protein PLANT CADMIUM RESISTANCE 3 OS=Arabidopsis thaliana GN=PCR3 PE=3 SV=1
FtPinG0003196900.01	1476	6.23	7.34	5.4	25.22	27.75	18.98	6.32333	23.9833	0.263655	2.35e-14	1.67e-12	8&apos; hydroxylase 1 [Vitis vinifera]	GO:0016132;GO:0010268;GO:0016021;GO:0010295;GO:0046872;GO:0016491;GO:0007275;GO:0016705;GO:0016020;GO:0004497;GO:0005506;GO:0055114;GO:0020037;GO:0016125	brassinosteroid biosynthetic process;brassinosteroid homeostasis;integral component of membrane;(+)-abscisic acid 8'-hydroxylase activity;metal ion binding;oxidoreductase activity;multicellular organism development;oxidoreductase activity, acting on paired donors, with incorporation or reduction of molecular oxygen;membrane;monooxygenase activity;iron ion binding;oxidation-reduction process;heme …	K09843	E1.14.13.93	http://www.genome.jp/dbget-bin/www_bget?ko:K09843	Carotenoid biosynthesis	ko00906	-	Abscisic	Abscisic acid 8&apos;-hydroxylase 4 OS=Arabidopsis thaliana GN=CYP707A4 PE=2 SV=2
FtPinG0004607900.01	1119	0.22	0.62	1.21	5.23	1.89	2.12	0.683333	3.08	0.221861	0.00303121	0.0240534	putative receptor-like protein kinase At4g00960 [Beta vulgaris subsp. vulgaris]	-	-	-	-	-	-	-	-	Cysteine-rich	Cysteine-rich receptor-like protein kinase 8 OS=Arabidopsis thaliana GN=CRK8 PE=3 SV=2
FtPinG0002609900.01	933	14.9	9.95	22.76	39.98	32.21	25.15	15.87	32.4467	0.48911	0.000232899	0.00279303	KMT20032.1 hypothetical protein BVRB_1g000510 [Beta vulgaris subsp. vulgaris];uncharacterized protein LOC104889266 [Beta vulgaris subsp. vulgaris] &gt	GO:0009570;GO:0009507;GO:0005759;GO:0016853;GO:0000774;GO:0051087;GO:0005507;GO:0042803;GO:0006457;GO:0005739	chloroplast stroma;chloroplast;mitochondrial matrix;isomerase activity;adenyl-nucleotide exchange factor activity;chaperone binding;copper ion binding;protein homodimerization activity;protein folding;mitochondrion	K03687	GRPE	http://www.genome.jp/dbget-bin/www_bget?ko:K03687	-	-	-	Protein	Protein GrpE OS=Thermosynechococcus elongatus (strain BP-1) GN=grpE PE=3 SV=1
FtPinG0000771500.01	960	8.87	8.47	10.86	16.95	22.62	12.73	9.4	17.4333	0.539197	0.000971336	0.00938524	protein JCGZ_08031 [Jatropha curcas]	GO:0050662;GO:0003824	coenzyme binding;catalytic activity	-	-	-	-	-	KOG1502(V)(Flavonol reductase/cinnamoyl-CoA reductase)	Cinnamoyl-CoA	Cinnamoyl-CoA reductase 1 OS=Arabidopsis thaliana GN=CCR1 PE=1 SV=1
FtPinG0000129800.01	648	13.77	20.27	13.19	44.11	61.56	43.42	15.7433	49.6967	0.316789	5.98e-09	2.04e-07	uncharacterized protein LOC107428290 [Ziziphus jujuba] &gt;XP_015900892.1 PREDICTED: uncharacterized protein LOC107433996 [Ziziphus jujuba]	-	-	-	-	-	-	-	-	-	-
FtPinG0001553700.01	2847	8.7	6.49	8.8	1.66	3.3	5.06	7.99667	3.34	2.39421	0.00373439	0.0284628	DNA replication licensing factor MCM2 [Nelumbo nucifera]	GO:0009790;GO:0000347;GO:0005524;GO:0003678;GO:0006260;GO:0005634;GO:0003677;GO:0005829;GO:0042127;GO:0004386;GO:0048364;GO:0016787;GO:0010082;GO:0000166;GO:0042555;GO:0009793;GO:0006270	embryo development;THO complex;ATP binding;DNA helicase activity;DNA replication;nucleus;DNA binding;cytosol;regulation of cell proliferation;helicase activity;root development;hydrolase activity;regulation of root meristem growth;nucleotide binding;MCM complex;embryo development ending in seed dormancy;DNA replication initiation	K02540	MCM2	http://www.genome.jp/dbget-bin/www_bget?ko:K02540	DNA replication	ko03030	KOG0479(L)(DNA replication licensing factor, MCM3 component)	DNA	DNA replication licensing factor MCM2 OS=Oryza sativa subsp. indica GN=OsI_36121 PE=3 SV=1
FtPinG0001890100.01	2511	11.12	13.09	12.09	4.1	4.6	4.83	12.1	4.51	2.68293	5.88e-08	1.64e-06	uncharacterized protein LOC104889764 isoform X5 [Beta vulgaris subsp. vulgaris]	GO:0046872	metal ion binding	-	-	-	-	-	-	-	-
FtPinG0005125200.01	2776	160.4	65.7	216.56	35.11	20.93	44.11	147.553	33.3833	4.41997	9.34e-08	2.54e-06	synthase 1 [Amaranthus cruentus/Amaranthus hypocondriacus mixed library];synthase [Beta vulgaris]	GO:0016740;GO:0016157;GO:0016757;GO:0005985;GO:0009877	transferase activity;sucrose synthase activity;transferase activity, transferring glycosyl groups;sucrose metabolic process;nodulation	K00695	E2.4.1.13	http://www.genome.jp/dbget-bin/www_bget?ko:K00695	Starch and sucrose metabolism	ko00500	-	Sucrose	Sucrose synthase OS=Glycine max GN=SS PE=1 SV=2
FtPinG0008406800.01	981	7.58	15.37	13.91	59.06	58.74	56.66	12.2867	58.1533	0.211281	1.37e-17	1.44e-15	protein EUGRSUZ_J01758 [Eucalyptus grandis]	GO:0009535;GO:0009534;GO:0009941;GO:0015979;GO:0009575;GO:0009507;GO:0009416;GO:0009570;GO:0009579	chloroplast thylakoid membrane;chloroplast thylakoid;chloroplast envelope;photosynthesis;chromoplast stroma;chloroplast;response to light stimulus;chloroplast stroma;thylakoid	-	-	-	-	-	-	-	-
FtPinG0002397000.01	642	10	15.3	13.66	1.07	4.56	2.69	12.9867	2.77333	4.68269	0.000643005	0.00662903	KMT04998.1 hypothetical protein BVRB_7g171580 [Beta vulgaris subsp. vulgaris];uncharacterized protein LOC104899899 [Beta vulgaris subsp. vulgaris] &gt	GO:0016020;GO:0016021	membrane;integral component of membrane	-	-	-	-	-	-	Inactive	Inactive protein RESTRICTED TEV MOVEMENT 2 OS=Arabidopsis thaliana GN=RTM2 PE=3 SV=1
FtPinG0002148200.01	630	83.04	97.08	92.36	249.2	317.88	207	90.8267	258.027	0.352005	2.6e-15	2.1e-13	KNA24353.1 hypothetical protein SOVF_016530 [Spinacia oleracea];i, Structure Of The Small Subunit Of The Chloroplast Ribosome &gt	GO:0006412;GO:0009570;GO:0016020;GO:0009507;GO:0000462;GO:0000312;GO:0009941;GO:0003735;GO:0022627;GO:0030529;GO:0005840	translation;chloroplast stroma;membrane;chloroplast;maturation of SSU-rRNA from tricistronic rRNA transcript (SSU-rRNA, 5.8S rRNA, LSU-rRNA);plastid small ribosomal subunit;chloroplast envelope;structural constituent of ribosome;cytosolic small ribosomal subunit;intracellular ribonucleoprotein complex;ribosome	K02996	RP-S9,MRPS9,rpsI	http://www.genome.jp/dbget-bin/www_bget?ko:K02996	Ribosome	ko03010	KOG1697(J)(Mitochondrial/chloroplast ribosomal protein S9)	30S	30S ribosomal protein S9, chloroplastic OS=Spinacia oleracea GN=PRPS9 PE=1 SV=2
FtPinG0003233700.01	854	81.63	20.11	34.24	84.03	90.02	44	45.3267	72.6833	0.623618	1.7e-14	1.24e-12	CRIB domain-containing protein RIC10 [Theobroma cacao] &gt;XP_017978086.1 PREDICTED: CRIB domain-containing protein RIC10 [Theobroma cacao] &gt;EOY28621.1 ROP-interactive CRIB motif-containing protein 10 [Theobroma cacao];[Cynara cardunculus var. scolymus]	-	-	-	-	-	-	-	-	CRIB;CRIB	CRIB domain-containing protein RIC10 OS=Arabidopsis thaliana GN=RIC10 PE=2 SV=1;CRIB domain-containing protein RIC7 OS=Arabidopsis thaliana GN=RIC7 PE=1 SV=1
FtPinG0002669500.01	721	6.11	13.98	17.9	96	86.71	65.28	12.6633	82.6633	0.153192	2.31e-19	2.84e-17	protein AAED1, chloroplastic, partial [Noccaea caerulescens];prostamide/prostaglandin F synthase [Juglans regia];prostamide/prostaglandin F synthase [Solanum lycopersicum]	GO:0009507;GO:0009570	chloroplast;chloroplast stroma	-	-	-	-	-	-	Prostamide/prostaglandin	Prostamide/prostaglandin F synthase OS=Sus scrofa GN=FAM213B PE=1 SV=1
FtPinG0008699000.01	1567	21.41	14.97	24.16	87.86	73.54	65.72	20.18	75.7067	0.266555	2.8e-21	4.23e-19	protein MANES_02G118500 [Manihot esculenta]	GO:0055114;GO:0016491	oxidation-reduction process;oxidoreductase activity	K17871	ndh1	http://www.genome.jp/dbget-bin/www_bget?ko:K17871	-	-	KOG2495(C)(NADH-dehydrogenase (ubiquinone))	Internal	Internal alternative NAD(P)H-ubiquinone oxidoreductase A1, mitochondrial OS=Arabidopsis thaliana GN=NDA1 PE=2 SV=1
FtPinG0002609800.01	441	1294.22	1662.58	1481.47	7120.32	7216.24	5477.19	1479.42	6604.58	0.223999	1.46e-31	6.07e-29	photosystem I reaction center subunit V, chloroplastic-like [Pyrus x bretschneideri]	GO:0016168;GO:0016021;GO:0050821;GO:0042550;GO:0031969;GO:0009536;GO:0009941;GO:0009534;GO:0009780;GO:0009535;GO:0009579;GO:0016020;GO:0009507;GO:0030093;GO:0015979;GO:0009522;GO:0009773	chlorophyll binding;integral component of membrane;protein stabilization;photosystem I stabilization;chloroplast membrane;plastid;chloroplast envelope;chloroplast thylakoid;photosynthetic NADP+ reduction;chloroplast thylakoid membrane;thylakoid;membrane;chloroplast;chloroplast photosystem I;photosynthesis;photosystem I;photosynthetic electron transport in photosystem I	K08905	psaG	http://www.genome.jp/dbget-bin/www_bget?ko:K08905	Photosynthesis	ko00195	-	Photosystem	Photosystem I reaction center subunit V, chloroplastic OS=Arabidopsis thaliana GN=PSAG PE=2 SV=1
FtPinG0002440100.01	2263	4.79	3.68	4.8	30.3	15.18	17.5	4.42333	20.9933	0.210702	1.16e-14	8.62e-13	ferric reduction oxidase 7, chloroplastic isoform X1 [Vitis vinifera]	GO:0016021;GO:0016491;GO:0016020;GO:0055114	integral component of membrane;oxidoreductase activity;membrane;oxidation-reduction process	-	-	-	-	-	KOG0039(PQ)(Ferric reductase, NADH/NADPH oxidase and related proteins)	Ferric	Ferric reduction oxidase 7, chloroplastic OS=Arabidopsis thaliana GN=FRO7 PE=2 SV=1
FtPinG0009692900.01	1312	13.24	16.42	14.06	36.29	40.19	27.32	14.5733	34.6	0.421195	1.87e-08	5.81e-07	uncharacterized protein LOC108339558 [Vigna angularis] &gt;KOM50926.1 hypothetical protein LR48_Vigan08g175300 [Vigna angularis] &gt;uncharacterized protein LOC18585756 isoform X2 [Theobroma cacao];BAT90962.1 hypothetical protein VIGAN_06226100 [Vigna angularis var. angularis]	GO:0016021;GO:0016020	integral component of membrane;membrane	-	-	-	-	-	-	-	-
FtPinG0006416500.01	3249	13.67	15.47	19.4	42.4	15.49	48.55	16.18	35.48	0.456032	0.000229211	0.00275341	ABC transporter C family member 3 isoform X2 [Arachis ipaensis]	GO:0055085;GO:0000166;GO:0016021;GO:0016887;GO:0042626;GO:0006810;GO:0016020;GO:0005524	transmembrane transport;nucleotide binding;integral component of membrane;ATPase activity;ATPase activity, coupled to transmembrane movement of substances;transport;membrane;ATP binding	-	-	-	-	-	KOG0054(Q)(Multidrug resistance-associated protein/mitoxantrone resistance protein, ABC superfamily)	ABC	ABC transporter C family member 3 OS=Arabidopsis thaliana GN=ABCC3 PE=1 SV=1
FtPinG0008592400.01	1410	138.87	171.36	109.3	39.8	36.25	37.33	139.843	37.7933	3.70021	2.04e-14	1.46e-12	alanine--glyoxylate aminotransferase 2 homolog 1, mitochondrial [Nelumbo nucifera]	GO:0030170;GO:0008453;GO:0005739;GO:0019544;GO:0003824;GO:0008483;GO:0005774;GO:0008270;GO:0042802;GO:0016020	pyridoxal phosphate binding;alanine-glyoxylate transaminase activity;mitochondrion;arginine catabolic process to glutamate;catalytic activity;transaminase activity;vacuolar membrane;zinc ion binding;identical protein binding;membrane	K00827	AGXT2	http://www.genome.jp/dbget-bin/www_bget?ko:K00827	Alanine, aspartate and glutamate metabolism;Cysteine and methionine metabolism;Glycine, serine and threonine metabolism;Valine, leucine and isoleucine degradation	ko00250,ko00270,ko00260,ko00280	KOG1401(E)(Acetylornithine aminotransferase)	Alanine--glyoxylate	Alanine--glyoxylate aminotransferase 2 homolog 1, mitochondrial OS=Arabidopsis thaliana GN=AGT2 PE=1 SV=1
FtPinG0004708700.01	612	16.1	5.12	11.28	3.71	0.23	1.71	10.8333	1.88333	5.75221	0.00677119	0.0462222	protein BVRB_6g131140 isoform A [Beta vulgaris subsp. vulgaris]	-	-	-	-	-	-	-	-	Protein	Protein LAZY 1 OS=Arabidopsis thaliana GN=LA1 PE=1 SV=1
FtPinG0007593000.01	378	54.83	100.38	101.1	210.99	277.94	178.77	85.4367	222.567	0.38387	1.04e-07	2.82e-06	28 kDa ribonucleoprotein, chloroplastic [Fragaria vesca subsp. vesca]	GO:0003676;GO:0000166	nucleic acid binding;nucleotide binding	-	-	-	-	-	-	31	31 kDa ribonucleoprotein, chloroplastic OS=Nicotiana sylvestris PE=1 SV=1
FtPinG0007743100.01	2766	0.54	1.42	0.94	3.75	3.93	2.99	0.966667	3.55667	0.27179	3.13e-06	6.17e-05	XP_010649066.1 PREDICTED: kinesin-like protein KIN-7F [Vitis vinifera] &gt;kinesin-like protein KIN-7F [Vitis vinifera] &gt;XP_010649061.1 PREDICTED: kinesin-like protein KIN-7F [Vitis vinifera] &gt;CBI17403.3 unnamed protein product, partial [Vitis vinifera];XP_010649068.1 PREDICTED: kinesin-like protein KIN-7F [Vitis vinifera] &gt;XP_019075158.1 PREDICTED: kinesin-like protein KIN-7F [Vitis vin…	GO:0005874;GO:0016887;GO:0008017;GO:0005871;GO:0005524;GO:0000166;GO:0007018;GO:0003777	microtubule;ATPase activity;microtubule binding;kinesin complex;ATP binding;nucleotide binding;microtubule-based movement;microtubule motor activity	K11498	CENPE	http://www.genome.jp/dbget-bin/www_bget?ko:K11498	-	-	KOG0240(Z)(Kinesin (SMY1 subfamily))	Kinesin-like	Kinesin-like protein KIN-7F OS=Oryza sativa subsp. japonica GN=KIN7F PE=1 SV=2
FtPinG0008636600.01	1351	32.31	43.91	47.23	77.5	87.09	78.5	41.15	81.03	0.507837	2.48e-09	9.07e-08	desaturase [Bassia scoparia]	GO:0009507;GO:0006631;GO:0055114;GO:0045300;GO:0006633;GO:0016491	chloroplast;fatty acid metabolic process;oxidation-reduction process;acyl-[acyl-carrier-protein] desaturase activity;fatty acid biosynthetic process;oxidoreductase activity	K03921	FAB2,SSI2,desA1	http://www.genome.jp/dbget-bin/www_bget?ko:K03921	Biosynthesis of unsaturated fatty acids;Fatty acid biosynthesis;Fatty acid metabolism	ko01040,ko00061,ko01212	-	Stearoyl-[acyl-carrier-protein]	Stearoyl-[acyl-carrier-protein] 9-desaturase, chloroplastic OS=Simmondsia chinensis PE=2 SV=1
FtPinG0005771700.01	471	14.82	11.99	15.64	0.78	4.27	0.85	14.15	1.96667	7.19492	0.00145013	0.0130567	heavy metal-associated isoprenylated plant protein 27 [Theobroma cacao] &gt;EOX90789.1 Farnesylated protein 6 [Theobroma cacao]	GO:0005886;GO:0046872;GO:0030001	plasma membrane;metal ion binding;metal ion transport	-	-	-	-	-	-	Heavy	Heavy metal-associated isoprenylated plant protein 26 OS=Arabidopsis thaliana GN=HIPP26 PE=1 SV=1
FtPinG0001632400.01	900	1.98	1.3	4.65	4.99	10.3	6.52	2.64333	7.27	0.363595	0.00222376	0.0187329	uncharacterized protein LOC104802790 [Tarenaya hassleriana]	-	-	-	-	-	-	-	-	-	-
FtPinG0004460600.01	1695	47	59.72	54.42	109.52	102.82	91.07	53.7133	101.137	0.531097	4.67e-09	1.62e-07	protein SOVF_049250 [Spinacia oleracea]	GO:0006508;GO:0008233	proteolysis;peptidase activity	K04773	sppA	http://www.genome.jp/dbget-bin/www_bget?ko:K04773	-	-	-	Serine	Serine protease SPPA, chloroplastic OS=Arabidopsis thaliana GN=SPPA PE=2 SV=1
FtPinG0004441200.01	1719	14.92	23.05	28.07	8.88	8.24	8.53	22.0133	8.55	2.57466	2.01e-05	0.000323964	E3 ubiquitin-protein ligase RLIM isoform X2 [Vitis vinifera]	GO:0008270;GO:0043161;GO:0061630;GO:0046872	zinc ion binding;proteasome-mediated ubiquitin-dependent protein catabolic process;ubiquitin protein ligase activity;metal ion binding	-	-	-	-	-	KOG4628(O)(Predicted E3 ubiquitin ligase)	E3	E3 ubiquitin-protein ligase RNF167 OS=Rattus norvegicus GN=Rnf167 PE=2 SV=1
FtPinG0008195500.01	657	47.52	60.93	47.54	315.49	292.57	212.75	51.9967	273.603	0.190044	5.43e-27	1.51e-24	Flags: Precursor &gt;AAQ67661.1 peroxiredoxin Q [Suaeda salsa]; AltName: Full=Thioredoxin reductase;Full=Peroxiredoxin Q, chloroplastic	GO:0016491;GO:0055114;GO:0016209	oxidoreductase activity;oxidation-reduction process;antioxidant activity	K03564	BCP,PRXQ,DOT5	http://www.genome.jp/dbget-bin/www_bget?ko:K03564	-	-	KOG0852(O)(Alkyl hydroperoxide reductase, thiol specific antioxidant and related enzymes)	Peroxiredoxin	Peroxiredoxin Q, chloroplastic OS=Suaeda salsa GN=PRXQ PE=1 SV=1
FtPinG0005838800.01	365	183.89	139	470.87	779.15	1269.2	662.06	264.587	903.47	0.292856	4.41e-10	1.81e-08	outer envelope membrane protein 7-like [Capsicum annuum]	-	-	-	-	-	-	-	-	Outer	Outer envelope membrane protein 7 OS=Arabidopsis thaliana GN=OEP7 PE=1 SV=1
FtPinG0005887500.01	921	43	11.63	25.72	7.99	10.23	12.12	26.7833	10.1133	2.64832	0.00545316	0.038806	protein SOVF_204580 [Spinacia oleracea]	GO:0016020;GO:0016021	membrane;integral component of membrane	-	-	-	-	-	-	-	-
FtPinG0009738800.01	648	15.54	13.19	30.68	1.85	8.36	5.26	19.8033	5.15667	3.84034	0.00228212	0.019157	p1,1 isoform 1 [Theobroma cacao]	GO:0016301;GO:0000079;GO:0019901;GO:0016310	kinase activity;regulation of cyclin-dependent protein serine/threonine kinase activity;protein kinase binding;phosphorylation	-	-	-	-	-	KOG1674(R)(Cyclin)	Cyclin-P3-1	Cyclin-P3-1 OS=Oryza sativa subsp. japonica GN=CYCP3-1 PE=3 SV=1
FtPinG0003673000.01	582	56.47	88.56	80.04	285.11	283.22	201.39	75.0233	256.573	0.292405	3.94e-15	3.14e-13	EEF32062.1 conserved hypothetical protein [Ricinus communis];uncharacterized protein LOC8263203 [Ricinus communis] &gt	GO:0009507;GO:0009570;GO:0009535	chloroplast;chloroplast stroma;chloroplast thylakoid membrane	-	-	-	-	-	-	-	-
FtPinG0003329500.01	1857	4.38	4.4	6.05	15.69	18.23	17.67	4.94333	17.1967	0.287459	4.88e-16	4.4e-14	jasmonic acid-amido synthetase JAR1 [Prunus mume]	GO:0009507	chloroplast	K14487	GH3	http://www.genome.jp/dbget-bin/www_bget?ko:K14487	Plant hormone signal transduction	ko04075	-	Jasmonic	Jasmonic acid-amido synthetase JAR1 OS=Oryza sativa subsp. japonica GN=GH3.5 PE=2 SV=1
FtPinG0009126400.01	2025	1.13	2.11	2.68	4.5	3.69	4.26	1.97333	4.15	0.475502	0.00283887	0.0228465	KGN53277.1 hypothetical protein Csa_4G043930 [Cucumis sativus];transmembrane and coiled-coil domain-containing protein 4 [Cucumis sativus] &gt	GO:0016021;GO:0016020	integral component of membrane;membrane	-	-	-	-	-	KOG2385(S)(Uncharacterized conserved protein)	Transmembrane	Transmembrane and coiled-coil domain-containing protein 4 OS=Homo sapiens GN=TMCO4 PE=2 SV=1
FtPinG0008002200.01	852	14.34	17.81	17.59	5.77	2.9	1.13	16.58	3.26667	5.07551	5.41e-05	0.00077462	KDP30144.1 hypothetical protein JCGZ_18105 [Jatropha curcas];protein EXORDIUM-like 7 [Jatropha curcas] &gt	GO:0016020;GO:0016021	membrane;integral component of membrane	-	-	-	-	-	-	Protein	Protein EXORDIUM-like 7 OS=Arabidopsis thaliana GN=EXL7 PE=2 SV=2
FtPinG0008252600.01	528	72.25	39.92	33.97	16.77	23.76	19.34	48.7133	19.9567	2.44096	0.00657947	0.0452151	protein MANES_13G117600 [Manihot esculenta]	-	-	-	-	-	-	-	-	-	-
FtPinG0001847100.01	1721	3.12	3.12	3.17	0.26	0.43	0.17	3.13667	0.286667	10.9419	2.95e-08	8.8e-07	NAC domain-containing protein 86-like [Beta vulgaris subsp. vulgaris]	GO:0003677;GO:0016021;GO:0006355;GO:0016020;GO:0006351;GO:0005634	DNA binding;integral component of membrane;regulation of transcription, DNA-templated;membrane;transcription, DNA-templated;nucleus	-	-	-	-	-	-	NAC	NAC domain-containing protein 45 OS=Arabidopsis thaliana GN=NAC045 PE=2 SV=1
FtPinG0005745300.01	540	10.49	32.97	14.96	2.33	3.45	3.13	19.4733	2.97	6.55668	7.81e-05	0.00107518	auxin-induced protein 22B-like [Gossypium hirsutum]	GO:0009734;GO:0006355;GO:0006351;GO:0005634	auxin-activated signaling pathway;regulation of transcription, DNA-templated;transcription, DNA-templated;nucleus	K14484	IAA	http://www.genome.jp/dbget-bin/www_bget?ko:K14484	Plant hormone signal transduction	ko04075	-	Auxin-induced	Auxin-induced protein 22D OS=Vigna radiata var. radiata GN=AUX22D PE=2 SV=1
FtPinG0005740100.01	1575	45.9	49.33	57.89	137.51	124.65	94.69	51.04	118.95	0.429088	5.44e-12	2.87e-10	ferrochelatase-2, chloroplastic [Vitis vinifera]	GO:0016829;GO:0006779;GO:0006783;GO:0004325	lyase activity;porphyrin-containing compound biosynthetic process;heme biosynthetic process;ferrochelatase activity	K01772	hemH,FECH	http://www.genome.jp/dbget-bin/www_bget?ko:K01772	Porphyrin and chlorophyll metabolism	ko00860	KOG1321(H)(Protoheme ferro-lyase (ferrochelatase))	Ferrochelatase-2,	Ferrochelatase-2, chloroplastic OS=Oryza sativa subsp. indica GN=HEMH PE=2 SV=2
FtPinG0006052400.01	1029	15.62	16.16	15.71	7.92	4.63	3.13	15.83	5.22667	3.0287	0.000446468	0.00488032	dof zinc finger protein DOF5.6-like [Populus euphratica]	GO:0010087;GO:0045893;GO:0003677;GO:0010067;GO:0005634;GO:0006355	phloem or xylem histogenesis;positive regulation of transcription, DNA-templated;DNA binding;procambium histogenesis;nucleus;regulation of transcription, DNA-templated	-	-	-	-	-	-	Dof	Dof zinc finger protein DOF5.6 OS=Arabidopsis thaliana GN=DOF5.6 PE=2 SV=2
FtPinG0002599500.01	1629	0.53	0.38	0.75	2.43	1.57	1.2	0.553333	1.73333	0.319231	0.00675961	0.0461542	stromal 70 kDa heat shock-related protein, chloroplastic-like [Nicotiana tabacum]	GO:0005524;GO:0051082;GO:0000166;GO:0006457	ATP binding;unfolded protein binding;nucleotide binding;protein folding	-	-	-	-	-	KOG0102(O)(Molecular chaperones mortalin/PBP74/GRP75, HSP70 superfamily)	Heat	Heat shock 70 kDa protein 6, chloroplastic OS=Arabidopsis thaliana GN=HSP70-6 PE=1 SV=1
FtPinG0009399600.01	3417	10.6	9.85	10.59	2.18	3.4	2.62	10.3467	2.73333	3.78537	6.19e-13	3.62e-11	kinesin-like protein KIN-12F [Beta vulgaris subsp. vulgaris] &gt;KMT12895.1 hypothetical protein BVRB_4g089840 [Beta vulgaris subsp. vulgaris]	GO:0003777;GO:0000166;GO:0007018;GO:0008017;GO:0005524	microtubule motor activity;nucleotide binding;microtubule-based movement;microtubule binding;ATP binding	K10400	KIF15	http://www.genome.jp/dbget-bin/www_bget?ko:K10400	-	-	KOG4280(Z)(Kinesin-like protein)	Kinesin-like	Kinesin-like protein KIN-12F OS=Arabidopsis thaliana GN=KIN12F PE=3 SV=1
FtPinG0001325900.01	486	25.24	44.83	28.82	54.31	92.73	71.53	32.9633	72.8567	0.452441	9.75e-05	0.00130829	DNA ligase 1-like [Nicotiana sylvestris]	-	-	-	-	-	-	-	-	-	-
FtPinG0002315100.01	372	7.89	9.38	6.3	21.1	30.96	15.74	7.85667	22.6	0.34764	0.00709818	0.048099	cysteine protease SAG39 [Ananas comosus]	GO:0006508;GO:0008233;GO:0008234;GO:0016787	proteolysis;peptidase activity;cysteine-type peptidase activity;hydrolase activity	-	-	-	-	-	-	Senescence-specific	Senescence-specific cysteine protease SAG39 OS=Oryza sativa subsp. japonica GN=SAG39 PE=2 SV=2
FtPinG0006447100.01	2298	0.04	0.11	0.25	0.84	0.68	0.8	0.133333	0.773333	0.172414	0.00304401	0.0241114	protein PRUPE_ppa001773mg [Prunus persica] &gt;EMJ03000.1 hypothetical protein PRUPE_ppa001773mg [Prunus persica]	GO:0055114;GO:0008233;GO:0006508;GO:0004252;GO:0016787;GO:0005618;GO:0016491;GO:0008236;GO:0032440;GO:0009897;GO:0042127;GO:0010103	oxidation-reduction process;peptidase activity;proteolysis;serine-type endopeptidase activity;hydrolase activity;cell wall;oxidoreductase activity;serine-type peptidase activity;2-alkenal reductase [NAD(P)] activity;external side of plasma membrane;regulation of cell proliferation;stomatal complex morphogenesis	-	-	-	-	-	-	Subtilisin-like	Subtilisin-like protease SBT1.2 OS=Arabidopsis thaliana GN=SBT1.2 PE=2 SV=1
FtPinG0005328800.01	477	11.58	14.62	8.71	0.38	1.51	1.24	11.6367	1.04333	11.1534	0.000216702	0.00262516	uncharacterized protein LOC108213172 [Daucus carota subsp. sativus] &gt;KZN03510.1 hypothetical protein DCAR_012266 [Daucus carota subsp. sativus]	-	-	-	-	-	-	-	-	-	-
FtPinG0004698200.01	1416	74.17	25.32	85.49	17.97	16.7	31.01	61.66	21.8933	2.81638	0.00079549	0.00794788	UDP-glycosyltransferase 91A1-like [Ziziphus jujuba]	GO:0016757;GO:0016758;GO:0047213;GO:0016740;GO:0008152	transferase activity, transferring glycosyl groups;transferase activity, transferring hexosyl groups;anthocyanidin 3-O-glucosyltransferase activity;transferase activity;metabolic process	-	-	-	-	-	-	UDP-glycosyltransferase	UDP-glycosyltransferase 91C1 OS=Arabidopsis thaliana GN=UGT91C1 PE=2 SV=1
FtPinG0002560000.01	888	62.69	68.1	38.21	9.71	10.29	13.04	56.3333	11.0133	5.11501	2.61e-12	1.42e-10	domain-containing protein [Cephalotus follicularis]	GO:0003677;GO:0006355;GO:0006351;GO:0005634	DNA binding;regulation of transcription, DNA-templated;transcription, DNA-templated;nucleus	-	-	-	-	-	-	NAC	NAC transcription factor 56 OS=Arabidopsis thaliana GN=NAC056 PE=2 SV=1
FtPinG0003174300.01	1611	2.56	2.05	1.57	10.21	8.69	7.22	2.06	8.70667	0.2366	6.44e-10	2.59e-08	pentatricopeptide repeat-containing protein At3g46790, chloroplastic [Vitis vinifera]	GO:0008270;GO:0031425;GO:0031426	zinc ion binding;chloroplast RNA processing;polycistronic mRNA processing	-	-	-	-	-	-	Pentatricopeptide	Pentatricopeptide repeat-containing protein At3g46790, chloroplastic OS=Arabidopsis thaliana GN=CRR2 PE=2 SV=1
FtPinG0006276200.01	765	2629.77	3156.87	2621.61	7741.14	10181.7	6039.49	2802.75	7987.46	0.350894	6.5e-15	5.01e-13	oxygen-evolving enhancer protein 2, chloroplastic [Gossypium raimondii] &gt;KJB75386.1 hypothetical protein B456_012G039400 [Gossypium raimondii] &gt;KJB75387.1 hypothetical protein B456_012G039400 [Gossypium raimondii]	GO:0031977;GO:0048046;GO:0009941;GO:0009534;GO:0030095;GO:0009535;GO:0019898;GO:0009536;GO:0005509;GO:0009523;GO:0009507;GO:0042742;GO:0009579;GO:0008266;GO:0009570;GO:0016020;GO:0009654;GO:0015979;GO:0019684;GO:0009543	thylakoid lumen;apoplast;chloroplast envelope;chloroplast thylakoid;chloroplast photosystem II;chloroplast thylakoid membrane;extrinsic component of membrane;plastid;calcium ion binding;photosystem II;chloroplast;defense response to bacterium;thylakoid;poly(U) RNA binding;chloroplast stroma;membrane;photosystem II oxygen evolving complex;photosynthesis;photosynthesis, light reaction;chloroplast t…	K02717	psbP	http://www.genome.jp/dbget-bin/www_bget?ko:K02717	Photosynthesis	ko00195	-	Oxygen-evolving	Oxygen-evolving enhancer protein 2-1, chloroplastic OS=Arabidopsis thaliana GN=PSBP1 PE=1 SV=2
FtPinG0008694400.01	879	127.12	160.44	162.47	321.81	417.55	313.74	150.01	351.033	0.427338	7.36e-14	4.97e-12	50S ribosomal protein L4, chloroplastic [Cucumis sativus]	-	-	K02926	RP-L4,MRPL4,rplD	http://www.genome.jp/dbget-bin/www_bget?ko:K02926	Ribosome	ko03010	KOG1624(J)(Mitochondrial/chloroplast ribosomal protein L4)	50S	50S ribosomal protein L4, chloroplastic OS=Spinacia oleracea GN=RPL4 PE=1 SV=1
FtPinG0006313300.01	1467	27.92	28.77	27.3	50.82	69.35	57.24	27.9967	59.1367	0.473423	5.58e-11	2.55e-09	KMT06796.1 hypothetical protein BVRB_7g159540 [Beta vulgaris subsp. vulgaris];XP_019106289.1 PREDICTED: cell division protein FtsZ homolog 2-1, chloroplastic [Beta vulgaris subsp. vulgaris] &gt;cell division protein FtsZ homolog 2-1, chloroplastic [Beta vulgaris subsp. vulgaris] &gt	GO:0000166;GO:0005737;GO:0003924;GO:0005525	nucleotide binding;cytoplasm;GTPase activity;GTP binding	K03531	ftsZ	http://www.genome.jp/dbget-bin/www_bget?ko:K03531	-	-	-	Cell	Cell division protein FtsZ homolog 2-1, chloroplastic OS=Arabidopsis thaliana GN=FTSZ2-1 PE=1 SV=2
FtPinG0006178700.01	1487	7.26	4.79	6.92	15.19	12.57	8.23	6.32333	11.9967	0.527091	0.000987408	0.0095026	receptor-like cytosolic serine/threonine-protein kinase RBK2 isoform X1 [Populus euphratica] &gt;XP_012092324.1 PREDICTED: receptor-like cytosolic serine/threonine-protein kinase RBK2 [Jatropha curcas];XP_011033654.1 PREDICTED: receptor-like cytosolic serine/threonine-protein kinase RBK2 isoform X1 [Populus euphratica];receptor-like cytosolic serine/threonine-protein kinase RBK2 [Jatropha curcas]…	GO:0004672;GO:0005524;GO:0006468;GO:0004674;GO:0000166	protein kinase activity;ATP binding;protein phosphorylation;protein serine/threonine kinase activity;nucleotide binding	-	-	-	-	-	-	Receptor-like	Receptor-like cytosolic serine/threonine-protein kinase RBK2 OS=Arabidopsis thaliana GN=RBK2 PE=1 SV=1
FtPinG0005675300.01	810	21.61	31.48	25.96	67.59	85.21	58.82	26.35	70.54	0.373547	3.53e-10	1.47e-08	ycf3-interacting protein 1, chloroplastic [Beta vulgaris subsp. vulgaris] &gt;KMT14759.1 hypothetical protein BVRB_4g075250 [Beta vulgaris subsp. vulgaris]	GO:0016021;GO:0016020	integral component of membrane;membrane	-	-	-	-	-	-	Ycf3-interacting	Ycf3-interacting protein 1, chloroplastic OS=Nicotiana tabacum PE=1 SV=2
FtPinG0001357400.01	1050	14.96	21.66	20.88	31.77	43.41	27.83	19.1667	34.3367	0.558198	0.000179542	0.00222425	dihydroflavonol-4-reductase-like [Nicotiana tabacum]	-	-	-	-	-	-	-	-	Cinnamoyl-CoA	Cinnamoyl-CoA reductase-like SNL6 OS=Oryza sativa subsp. japonica GN=SNL6 PE=3 SV=1
FtPinG0004293500.01	1188	16.02	13.95	8.16	3.27	5.83	5.69	12.71	4.93	2.57809	0.000253879	0.00301936	XP_011084035.1 PREDICTED: sugar transport protein 7-like [Sesamum indicum];EEE91905.1 Sugar carrier protein A [Populus trichocarpa];sugar transport protein 7-like [Sesamum indicum] &gt;protein SOVF_077120 [Spinacia oleracea];carrier protein A [Populus trichocarpa] &gt	GO:0022891;GO:0005887;GO:0022857;GO:0035428;GO:0005351;GO:0016020;GO:0006810;GO:0046323;GO:0055085;GO:0005355;GO:0016021;GO:0005215	substrate-specific transmembrane transporter activity;integral component of plasma membrane;transmembrane transporter activity;hexose transmembrane transport;sugar:proton symporter activity;membrane;transport;glucose import;transmembrane transport;glucose transmembrane transporter activity;integral component of membrane;transporter activity	-	-	-	-	-	KOG0254(R)(Predicted transporter (major facilitator superfamily))	Sugar;Sugar	Sugar transport protein 7 OS=Arabidopsis thaliana GN=STP7 PE=1 SV=1;Sugar carrier protein A OS=Ricinus communis GN=STA PE=2 SV=1
FtPinG0000702000.01	525	5.2	9.35	2.17	28.99	16.14	21.91	5.57333	22.3467	0.249403	0.000209604	0.00254672	EXC18102.1 hypothetical protein L484_014502 [Morus notabilis];protein L484_014502 [Morus notabilis] &gt	GO:0046983;GO:0003677	protein dimerization activity;DNA binding	-	-	-	-	-	-	Transcription	Transcription factor bHLH162 OS=Arabidopsis thaliana GN=BHLH162 PE=2 SV=1
FtPinG0003170600.01	1104	27.51	15.04	19.58	7.22	8.88	7.26	20.71	7.78667	2.65967	0.000116354	0.00153267	uncharacterized protein LOC108985086 [Juglans regia]	GO:0046872;GO:0003950	metal ion binding;NAD+ ADP-ribosyltransferase activity	-	-	-	-	-	-	-	-
FtPinG0008682600.01	2127	6.22	6.63	5.83	39.21	30.24	27.41	6.22667	32.2867	0.192856	2.87e-27	8.07e-25	family protein [Rheum australe]	GO:0033306;GO:0010287;GO:0009507;GO:0016747;GO:0004144;GO:0019432	phytol metabolic process;plastoglobule;chloroplast;transferase activity, transferring acyl groups other than amino-acyl groups;diacylglycerol O-acyltransferase activity;triglyceride biosynthetic process	-	-	-	-	-	-	Acyltransferase-like	Acyltransferase-like protein At1g54570, chloroplastic OS=Arabidopsis thaliana GN=At1g54570 PE=2 SV=1
FtPinG0005249200.01	1491	180.66	157.76	104.96	42.61	51.11	72.85	147.793	55.5233	2.66182	5.56e-06	0.000103997	protein SOVF_081810 [Spinacia oleracea]	GO:0071944;GO:0030599;GO:0016020;GO:0046910;GO:0005618;GO:0042545;GO:0016787;GO:0004857;GO:0045490;GO:0016021;GO:0045330	cell periphery;pectinesterase activity;membrane;pectinesterase inhibitor activity;cell wall;cell wall modification;hydrolase activity;enzyme inhibitor activity;pectin catabolic process;integral component of membrane;aspartyl esterase activity	-	-	-	-	-	-	Probable	Probable pectinesterase/pectinesterase inhibitor 61 OS=Arabidopsis thaliana GN=PME61 PE=2 SV=1
FtPinG0005764800.01	1743	3.38	3.27	7.38	1.15	1.55	1.71	4.67667	1.47	3.18141	0.00720905	0.0487581	protein SOVF_167810 [Spinacia oleracea];KDP39712.1 hypothetical protein JCGZ_02732 [Jatropha curcas];uncharacterized protein LOC105632640 [Jatropha curcas] &gt	GO:0016020;GO:0016021	membrane;integral component of membrane	-	-	-	-	-	-	-	-
FtPinG0003215200.01	1895	9.13	9.98	9.14	59.68	71.66	53.58	9.41667	61.64	0.152769	2.44e-50	4.99e-47	hypothetical protein [Ricinus communis];uncharacterized protein LOC100262883 isoform X1 [Vitis vinifera]	GO:0010239;GO:0031426;GO:0005739;GO:0042644	chloroplast mRNA processing;polycistronic mRNA processing;mitochondrion;chloroplast nucleoid	-	-	-	-	-	-	-	-
FtPinG0006040700.01	717	15.5	10.14	6.89	1.6	1.89	4.27	10.8433	2.58667	4.19201	0.00171161	0.0150238	ribonuclease 1 [Beta vulgaris subsp. vulgaris] &gt;KMT07056.1 hypothetical protein BVRB_6g153850 [Beta vulgaris subsp. vulgaris]	GO:0003723;GO:0033897	RNA binding;ribonuclease T2 activity	K01166	E3.1.27.1	http://www.genome.jp/dbget-bin/www_bget?ko:K01166	-	-	-	Ribonuclease	Ribonuclease 1 OS=Arabidopsis thaliana GN=RNS1 PE=1 SV=1
FtPinG0009493000.01	2322	17.3	18.6	12.83	2.91	4.52	10.24	16.2433	5.89	2.75778	0.00127434	0.0117395	CO(2)-response secreted protease-like isoform X1 [Beta vulgaris subsp. vulgaris]	GO:0008236;GO:0016787;GO:0004252;GO:0006508;GO:0008233;GO:0005576	serine-type peptidase activity;hydrolase activity;serine-type endopeptidase activity;proteolysis;peptidase activity;extracellular region	-	-	-	-	-	-	CO(2)-response	CO(2)-response secreted protease OS=Arabidopsis thaliana GN=CRSP PE=2 SV=1
FtPinG0008020700.01	1663	1.32	5.67	8.56	17.93	13.42	12.32	5.18333	14.5567	0.35608	1.76e-11	8.65e-10	CBI20790.3 unnamed protein product, partial [Vitis vinifera];uncharacterized protein LOC100254151 [Vitis vinifera] &gt;XP_010648443.1 PREDICTED: uncharacterized protein LOC100254151 [Vitis vinifera] &gt;uncharacterized protein LOC106762138 [Vigna radiata var. radiata]	GO:0016020;GO:0016021	membrane;integral component of membrane	-	-	-	-	-	-	-	-
FtPinG0007179200.01	1028	24.66	20.22	23.98	55.61	63.37	56.97	22.9533	58.65	0.391361	3.78e-15	3.04e-13	ABC transporter I family member 6, chloroplastic [Beta vulgaris subsp. vulgaris]	GO:0042626;GO:0016887;GO:0009507;GO:0005524;GO:0015417;GO:0006810;GO:0009570;GO:0016787;GO:0009793;GO:0010027;GO:0000166;GO:0055085	ATPase activity, coupled to transmembrane movement of substances;ATPase activity;chloroplast;ATP binding;polyamine-transporting ATPase activity;transport;chloroplast stroma;hydrolase activity;embryo development ending in seed dormancy;thylakoid membrane organization;nucleotide binding;transmembrane transport	K09013	sufC	http://www.genome.jp/dbget-bin/www_bget?ko:K09013	-	-	KOG0059(IR)(Lipid exporter ABCA1 and related proteins, ABC superfamily);KOG0055(Q)(Multidrug/pheromone exporter, ABC superfamily)	ABC	ABC transporter I family member 6, chloroplastic OS=Arabidopsis thaliana GN=ABCI6 PE=1 SV=1
FtPinG0004930900.01	360	625.34	1078.32	815.44	2761.36	3766.75	2884.86	839.7	3137.66	0.26762	2.33e-18	2.64e-16	uncharacterized protein LOC104893654 [Beta vulgaris subsp. vulgaris] &gt;KMT11073.1 hypothetical protein BVRB_5g111610 [Beta vulgaris subsp. vulgaris]	GO:0051082;GO:0016020;GO:0031072;GO:0016021	unfolded protein binding;membrane;heat shock protein binding;integral component of membrane	-	-	-	-	-	-	-	-
FtPinG0002715700.01	876	29.18	23.9	34	51.21	39.44	66.27	29.0267	52.3067	0.554932	8.37e-05	0.00114726	XP_012071834.1 PREDICTED: random slug protein 5 [Jatropha curcas] &gt;random slug protein 5 [Jatropha curcas] &gt;KDP38497.1 hypothetical protein JCGZ_04422 [Jatropha curcas]	-	-	-	-	-	-	-	KOG1471(I)(Phosphatidylinositol transfer protein SEC14 and related proteins)	Random	Random slug protein 5 OS=Dictyostelium discoideum GN=rsc5 PE=2 SV=1
FtPinG0008216500.01	1479	7.64	6.21	8.26	15.97	14.31	14.62	7.37	14.9667	0.492428	2.26e-06	4.59e-05	[Dianthus caryophyllus]	GO:0080043;GO:0008152;GO:0016757;GO:0016758;GO:0052696;GO:0043231;GO:0080044;GO:0009813;GO:0016740	quercetin 3-O-glucosyltransferase activity;metabolic process;transferase activity, transferring glycosyl groups;transferase activity, transferring hexosyl groups;flavonoid glucuronidation;intracellular membrane-bounded organelle;quercetin 7-O-glucosyltransferase activity;flavonoid biosynthetic process;transferase activity	-	-	-	-	-	-	UDP-glycosyltransferase	UDP-glycosyltransferase 86A1 OS=Arabidopsis thaliana GN=UGT86A1 PE=2 SV=1
FtPinG0008606700.01	889	33.97	32.03	43.94	63.42	86.9	72.73	36.6467	74.35	0.492894	2.35e-08	7.14e-07	KDP37332.1 hypothetical protein JCGZ_06786 [Jatropha curcas];uncharacterized protein LOC105634715 isoform X1 [Jatropha curcas] &gt	GO:0016021;GO:0031072;GO:0016020;GO:0051082	integral component of membrane;heat shock protein binding;membrane;unfolded protein binding	-	-	-	-	-	-	Protein	Protein ORANGE-LIKE, chloroplastic OS=Arabidopsis thaliana GN=ORLIKE PE=1 SV=1
FtPinG0004080100.01	2472	2.9	2.09	4.03	0.55	0.83	0.96	3.00667	0.78	3.8547	0.000135228	0.00174282	KMT12009.1 hypothetical protein BVRB_5g099700 isoform A [Beta vulgaris subsp. vulgaris];uncharacterized protein LOC104892224 isoform X2 [Beta vulgaris subsp. vulgaris] &gt	GO:0031122;GO:0000166;GO:0005524;GO:0005634;GO:0008568	cytoplasmic microtubule organization;nucleotide binding;ATP binding;nucleus;microtubule-severing ATPase activity	-	-	-	-	-	KOG0737(O)(AAA+-type ATPase)	Spastin	Spastin OS=Bos taurus GN=SPAST PE=1 SV=1
FtPinG0008936400.01	1098	27.27	5.23	15.6	68.72	59.33	35.98	16.0333	54.6767	0.293239	1.4e-05	0.000234081	3 [Populus x canadensis]	GO:0004568;GO:0005576;GO:0006032;GO:0005975;GO:0004553;GO:0008061	chitinase activity;extracellular region;chitin catabolic process;carbohydrate metabolic process;hydrolase activity, hydrolyzing O-glycosyl compounds;chitin binding	K01183	E3.2.1.14	http://www.genome.jp/dbget-bin/www_bget?ko:K01183	Amino sugar and nucleotide sugar metabolism	ko00520	KOG2806(G)(Chitinase)	Chitotriosidase-1	Chitotriosidase-1 OS=Homo sapiens GN=CHIT1 PE=1 SV=1
FtPinG0003401600.01	492	43.43	26.14	46.98	118.83	87.01	97.14	38.85	100.993	0.384679	4.37e-08	1.26e-06	protein SOVF_022180 [Spinacia oleracea]	-	-	-	-	-	-	-	-	-	-
FtPinG0003710300.01	1071	0	0	0	0.6	0.57	1.02	0	0.73	0	0.00401795	0.0302932	trans-resveratrol di-O-methyltransferase [Vitis vinifera]	GO:0032259;GO:0046983;GO:0016740;GO:0008168;GO:0019438;GO:0008171;GO:0008757	methylation;protein dimerization activity;transferase activity;methyltransferase activity;aromatic compound biosynthetic process;O-methyltransferase activity;S-adenosylmethionine-dependent methyltransferase activity	-	-	-	-	-	-	Trans-resveratrol	Trans-resveratrol di-O-methyltransferase OS=Vitis vinifera GN=ROMT PE=1 SV=2
FtPinG0005859800.01	816	0	0	0	30.14	19.94	18.43	0	22.8367	0	2.43e-15	1.97e-13	KCW84582.1 hypothetical protein EUGRSUZ_B01421 [Eucalyptus grandis];uncharacterized protein LOC104426854 [Eucalyptus grandis] &gt	GO:0016020;GO:0009507;GO:0016021	membrane;chloroplast;integral component of membrane	-	-	-	-	-	-	-	-
FtPinG0007755200.01	746	7.65	12.7	5.52	1.02	1.99	2.78	8.62333	1.93	4.46805	0.000594742	0.00622102	-	-	-	-	-	-	-	-	-	-	-
FtPinG0007534500.01	2496	23.44	22.61	17.91	42.72	36.57	40.87	21.32	40.0533	0.53229	5.57e-08	1.57e-06	protein product, partial [Vitis vinifera];KDP20743.1 hypothetical protein JCGZ_21214 [Jatropha curcas];starch synthase 3, chloroplastic/amyloplastic isoform X1 [Jatropha curcas] &gt	GO:0004373;GO:2001070	glycogen (starch) synthase activity;starch binding	-	-	-	-	-	-	Soluble	Soluble starch synthase 3, chloroplastic/amyloplastic OS=Solanum tuberosum GN=SS3 PE=1 SV=1
FtPinG0003977500.01	1453	0.77	0.77	0.16	18.5	15.98	10.4	0.566667	14.96	0.0378788	1.98e-24	4e-22	uncharacterized protein LOC104441954 isoform X1 [Eucalyptus grandis];FAD-dependent urate hydroxylase-like isoform X1 [Daucus carota subsp. sativus]	GO:0071949;GO:0055114;GO:0016491	FAD binding;oxidation-reduction process;oxidoreductase activity	-	-	-	-	-	-	FAD-dependent;Zeaxanthin	FAD-dependent urate hydroxylase OS=Acinetobacter baylyi (strain ATCC 33305 / BD413 / ADP1) GN=hpxO PE=1 SV=1;Zeaxanthin epoxidase, chloroplastic OS=Oncidium hybrid cultivar GN=ZEP PE=2 SV=1
FtPinG0005410000.01	798	111.28	80.66	66.7	27.52	38.94	46.74	86.2133	37.7333	2.28481	0.000356448	0.0040174	[Fagopyrum tataricum]	GO:0003677	DNA binding	K09422	MYBP	http://www.genome.jp/dbget-bin/www_bget?ko:K09422	-	-	KOG0048(K)(Transcription factor, Myb superfamily)	Transcription	Transcription factor MYB44 OS=Arabidopsis thaliana GN=MYB44 PE=2 SV=1
FtPinG0002171300.01	1320	8.71	5.15	12.51	2.73	3.74	3.14	8.79	3.20333	2.74402	0.00223515	0.0188038	cell division cycle 20.2, cofactor of APC complex [Beta vulgaris subsp. vulgaris] &gt;KMT16728.1 hypothetical protein BVRB_3g050110 [Beta vulgaris subsp. vulgaris]	GO:0097027;GO:0010997	ubiquitin-protein transferase activator activity;anaphase-promoting complex binding	K03363	CDC20	http://www.genome.jp/dbget-bin/www_bget?ko:K03363	Ubiquitin mediated proteolysis	ko04120	KOG0305(DO)(Anaphase promoting complex, Cdc20, Cdh1, and Ama1 subunits)	Cell	Cell division cycle 20.1, cofactor of APC complex OS=Arabidopsis thaliana GN=CDC20-1 PE=1 SV=1
FtPinG0009695700.01	2142	58.84	71.33	64.79	190.37	170.1	150.98	64.9867	170.483	0.381191	1.91e-17	1.96e-15	protein SOVF_131890, partial [Spinacia oleracea]	-	-	-	-	-	-	-	-	Protein	Protein LNK2 OS=Arabidopsis thaliana GN=LNK2 PE=1 SV=1
FtPinG0002692300.01	1086	4.91	7.05	6.5	16.72	10.39	15.55	6.15333	14.22	0.432724	7.58e-05	0.00104594	protein isoform 1 [Theobroma cacao]	GO:0022857;GO:0006810;GO:0016020;GO:0005886;GO:0016021	transmembrane transporter activity;transport;membrane;plasma membrane;integral component of membrane	-	-	-	-	-	-	WAT1-related	WAT1-related protein At5g64700 OS=Arabidopsis thaliana GN=At5g64700 PE=2 SV=1
FtPinG0001973100.01	1925	94.97	97.45	93.63	28.29	44.83	41.07	95.35	38.0633	2.50504	3.83e-09	1.35e-07	inactive leucine-rich repeat receptor-like serine/threonine-protein kinase At1g60630 [Beta vulgaris subsp. vulgaris] &gt;inactive leucine-rich repeat receptor-like serine/threonine-protein kinase At1g60630 [Vitis vinifera];KMT02205.1 hypothetical protein BVRB_9g206650 isoform B [Beta vulgaris subsp. vulgaris]	GO:0016020;GO:0006468;GO:0004672;GO:0005524;GO:0016301;GO:0016310;GO:0016021	membrane;protein phosphorylation;protein kinase activity;ATP binding;kinase activity;phosphorylation;integral component of membrane	-	-	-	-	-	-	Inactive	Inactive leucine-rich repeat receptor-like serine/threonine-protein kinase At1g60630 OS=Arabidopsis thaliana GN=At1g60630 PE=2 SV=1
FtPinG0002320100.01	1551	0.92	1.23	2.18	4.02	3.57	3.37	1.44333	3.65333	0.395073	0.00193302	0.016681	glutamate receptor 2.7 [Vitis vinifera]	GO:0004970;GO:0006810;GO:0016020;GO:0016021;GO:0006811	ionotropic glutamate receptor activity;transport;membrane;integral component of membrane;ion transport	K05387	GRIP	http://www.genome.jp/dbget-bin/www_bget?ko:K05387	-	-	-	Glutamate	Glutamate receptor 2.2 OS=Arabidopsis thaliana GN=GLR2.2 PE=2 SV=1
FtPinG0004157400.01	534	18.61	23.56	13.25	31.61	36.73	29.13	18.4733	32.49	0.568585	0.00643963	0.044446	KMT13673.1 hypothetical protein BVRB_4g080560 [Beta vulgaris subsp. vulgaris];transcription initiation factor TFIID subunit 9 [Beta vulgaris subsp. vulgaris] &gt;XP_010674657.1 PREDICTED: transcription initiation factor TFIID subunit 9 [Beta vulgaris subsp. vulgaris] &gt	GO:0046982;GO:0006352	protein heterodimerization activity;DNA-templated transcription, initiation	K03133	TAF9B,TAF9	http://www.genome.jp/dbget-bin/www_bget?ko:K03133	Basal transcription factors	ko03022	KOG3334(K)(Transcription initiation factor TFIID, subunit TAF9 (also component of histone acetyltransferase SAGA))	Transcription	Transcription initiation factor TFIID subunit 9 OS=Arabidopsis thaliana GN=TAF9 PE=1 SV=1
FtPinG0001929500.01	1635	33.72	49.92	44.66	84.42	106.87	81.61	42.7667	90.9667	0.470136	4.08e-09	1.43e-07	CBI26697.3 unnamed protein product, partial [Vitis vinifera];trigger factor-like protein TIG, Chloroplastic [Vitis vinifera] &gt	GO:0015031;GO:0006457	protein transport;protein folding	-	-	-	-	-	-	Trigger	Trigger factor-like protein TIG, Chloroplastic OS=Arabidopsis thaliana GN=TIG PE=1 SV=1
FtPinG0008005800.01	1734	15.62	18.72	12.38	4.29	6.19	9.89	15.5733	6.79	2.29357	0.00277057	0.0224155	oxidase family protein [Theobroma cacao]	GO:0050660;GO:0016020;GO:0055114;GO:0016614;GO:0003824;GO:0003885;GO:0016491	flavin adenine dinucleotide binding;membrane;oxidation-reduction process;oxidoreductase activity, acting on CH-OH group of donors;catalytic activity;D-arabinono-1,4-lactone oxidase activity;oxidoreductase activity	-	-	-	-	-	-	Probable	Probable L-gulonolactone oxidase 6 OS=Arabidopsis thaliana GN=GULLO6 PE=3 SV=1
FtPinG0002347600.01	595	0.94	2.12	1.81	16.55	14.44	16.7	1.62333	15.8967	0.102118	2.79e-09	1.02e-07	uncharacterized protein LOC104893981 isoform X1 [Beta vulgaris subsp. vulgaris]	-	-	-	-	-	-	-	-	-	-
FtPinG0006982300.01	1755	2.87	1.32	2.61	0	0.31	0.66	2.26667	0.323333	7.01031	0.00232728	0.0194593	uncharacterized protein LOC104604472 [Nelumbo nucifera]	GO:0016021;GO:0016020	integral component of membrane;membrane	-	-	-	-	-	-	-	-
FtPinG0003079000.01	606	54.48	52.57	66.61	15.32	25.5	30.13	57.8867	23.65	2.44764	0.000326507	0.0037343	KZM99115.1 hypothetical protein DCAR_013523 [Daucus carota subsp. sativus];calmodulin-binding protein 25-like [Daucus carota subsp. sativus] &gt	-	-	-	-	-	-	-	-	Calmodulin-binding	Calmodulin-binding protein 25 OS=Arabidopsis thaliana GN=CAMBP25 PE=1 SV=1
FtPinG0008484400.01	309	924.43	1023.84	408.64	1449.47	1454.02	1605.21	785.637	1502.9	0.522747	0.000489703	0.00528594	cysteine proteinase inhibitor [Rumex obtusifolius]	GO:0006508;GO:0030414;GO:0008233;GO:0004869;GO:0010466	proteolysis;peptidase inhibitor activity;peptidase activity;cysteine-type endopeptidase inhibitor activity;negative regulation of peptidase activity	-	-	-	-	-	-	Cysteine	Cysteine proteinase inhibitor OS=Vigna unguiculata PE=1 SV=1
FtPinG0000692300.01	2160	88.79	83.01	55.98	19.46	14.61	13.06	75.9267	15.71	4.83302	2.16e-16	2.04e-14	beta-galactosidase-like [Nicotiana attenuata] &gt;OIT26587.1 beta-galactosidase [Nicotiana attenuata]	-	-	-	-	-	-	-	KOG0496(G)(Beta-galactosidase)	Beta-galactosidase	Beta-galactosidase OS=Malus domestica PE=1 SV=1
FtPinG0001231100.01	2676	1.57	1.08	2.02	0.27	0.28	0.54	1.55667	0.363333	4.2844	0.00131153	0.0120011	disease resistance protein RGA2-like [Beta vulgaris subsp. vulgaris]	-	-	-	-	-	-	-	-	-	-
FtPinG0008476500.01	960	7.15	12.59	11.61	31	48.79	30.58	10.45	36.79	0.284045	3.52e-10	1.47e-08	short-chain dehydrogenase TIC 32, chloroplastic-like [Beta vulgaris subsp. vulgaris]	GO:0055114;GO:0016630;GO:0016491	oxidation-reduction process;protochlorophyllide reductase activity;oxidoreductase activity	K19329	WWOX	http://www.genome.jp/dbget-bin/www_bget?ko:K19329	-	-	KOG1208(Q)(Dehydrogenases with different specificities (related to short-chain alcohol dehydrogenases))	Short-chain	Short-chain dehydrogenase TIC 32, chloroplastic OS=Pisum sativum GN=TIC32 PE=1 SV=1
FtPinG0009672800.01	546	57.05	98.61	98.88	1057.21	947.95	664.51	84.8467	889.89	0.0953451	4.77e-41	5.06e-38	XP_009350568.1 PREDICTED: thioredoxin M-type, chloroplastic-like [Pyrus x bretschneideri] &gt;thioredoxin M-type, chloroplastic-like [Pyrus x bretschneideri] &gt;XP_009350578.1 PREDICTED: thioredoxin M-type, chloroplastic-like [Pyrus x bretschneideri]	GO:0006662;GO:0015035;GO:0045454	glycerol ether metabolic process;protein disulfide oxidoreductase activity;cell redox homeostasis	K03671	trxA	http://www.genome.jp/dbget-bin/www_bget?ko:K03671	-	-	KOG0910(O)(Thioredoxin-like protein)	Thioredoxin	Thioredoxin M-type, chloroplastic OS=Spinacia oleracea PE=1 SV=2
FtPinG0008245400.01	1426	44.6	19.25	23.55	7.55	5.53	10.08	29.1333	7.72	3.77375	2.13e-06	4.35e-05	receptor-like cytosolic serine/threonine-protein kinase RBK1 [Beta vulgaris subsp. vulgaris];receptor-like cytosolic serine/threonine-protein kinase RBK1 [Vitis vinifera] &gt;CBI29579.3 unnamed protein product, partial [Vitis vinifera]	GO:0006468;GO:0005524;GO:0004672;GO:0004674;GO:0000166	protein phosphorylation;ATP binding;protein kinase activity;protein serine/threonine kinase activity;nucleotide binding	-	-	-	-	-	-	Receptor-like	Receptor-like cytosolic serine/threonine-protein kinase RBK1 OS=Arabidopsis thaliana GN=RBK1 PE=1 SV=1
FtPinG0002093300.01	1141	1.31	1.24	2.08	4.8	3.22	4.69	1.54333	4.23667	0.36428	0.00276608	0.0223991	shikimate kinase 3, chloroplastic isoform X1 [Vitis vinifera] &gt;XP_010645804.1 PREDICTED: shikimate kinase 3, chloroplastic isoform X1 [Vitis vinifera] &gt;CBI29335.3 unnamed protein product, partial [Vitis vinifera]	GO:0004765;GO:0000287;GO:0019632;GO:0009073	shikimate kinase activity;magnesium ion binding;shikimate metabolic process;aromatic amino acid family biosynthetic process	K00891	E2.7.1.71,aroK,aroL	http://www.genome.jp/dbget-bin/www_bget?ko:K00891	Phenylalanine, tyrosine and tryptophan biosynthesis;Biosynthesis of amino acids	ko00400,ko01230	-	Shikimate	Shikimate kinase 1, chloroplastic OS=Oryza sativa subsp. japonica GN=SK1 PE=1 SV=1
FtPinG0002681600.01	2302	9.56	10.64	9.2	5.9	5.69	4.59	9.8	5.39333	1.81706	4.66e-05	0.000682488	monosaccharide-sensing protein 2 [Vitis vinifera] &gt;transcription factor DIVARICATA-like [Beta vulgaris subsp. vulgaris];ADP37149.1 putative tonoplastic monosaccharide transporter [Vitis vinifera]	GO:0055085;GO:0016491;GO:0000166;GO:0016021;GO:0005355;GO:0003677;GO:0032440;GO:0005215;GO:0008643;GO:0005887;GO:0005634;GO:0022891;GO:0055114;GO:0022857;GO:0016020;GO:0005351;GO:0006468;GO:0035428;GO:0006355;GO:0046323;GO:0006351;GO:0004672;GO:0005524	transmembrane transport;oxidoreductase activity;nucleotide binding;integral component of membrane;glucose transmembrane transporter activity;DNA binding;2-alkenal reductase [NAD(P)] activity;transporter activity;carbohydrate transport;integral component of plasma membrane;nucleus;substrate-specific transmembrane transporter activity;oxidation-reduction process;transmembrane transporter activity;m…	-	-	-	-	-	KOG0254(R)(Predicted transporter (major facilitator superfamily))	Transcription;Monosaccharide-sensing	Transcription factor SRM1 OS=Arabidopsis thaliana GN=SRM1 PE=2 SV=1;Monosaccharide-sensing protein 2 OS=Arabidopsis thaliana GN=MSSP2 PE=1 SV=2
FtPinG0006452800.01	4113	17.83	18.25	18.74	9.24	7.19	7.14	18.2733	7.85667	2.32584	1.6e-08	5.05e-07	callose synthase 7 [Beta vulgaris subsp. vulgaris] &gt;KMT02455.1 hypothetical protein BVRB_9g204040 [Beta vulgaris subsp. vulgaris];XP_010688886.1 PREDICTED: callose synthase 7 [Beta vulgaris subsp. vulgaris] &gt	GO:0016021;GO:0000148;GO:0006075;GO:0003843;GO:0016020	integral component of membrane;1,3-beta-D-glucan synthase complex;(1->3)-beta-D-glucan biosynthetic process;1,3-beta-D-glucan synthase activity;membrane	K11000	CALS	http://www.genome.jp/dbget-bin/www_bget?ko:K11000	-	-	KOG0916(M)(1,3-beta-glucan synthase/callose synthase catalytic subunit)	Callose	Callose synthase 7 OS=Arabidopsis thaliana GN=CALS7 PE=3 SV=3
FtPinG0001346400.01	945	0	0.33	0	3.2	1.93	0.49	0.11	1.87333	0.0587189	0.00363896	0.0279047	cytochrome P450 86B1-like [Populus euphratica]	GO:0016021;GO:0046872;GO:0016491;GO:0016705;GO:0016020;GO:0004497;GO:0055114;GO:0005506;GO:0020037	integral component of membrane;metal ion binding;oxidoreductase activity;oxidoreductase activity, acting on paired donors, with incorporation or reduction of molecular oxygen;membrane;monooxygenase activity;oxidation-reduction process;iron ion binding;heme binding	-	-	-	-	-	-	Alkane	Alkane hydroxylase MAH1 OS=Arabidopsis thaliana GN=CYP96A15 PE=2 SV=1
FtPinG0005868300.01	1314	18.25	12.41	11.23	34.35	25.65	23.06	13.9633	27.6867	0.504334	6.21e-05	0.000874494	XP_019075833.1 PREDICTED: protein ROOT PRIMORDIUM DEFECTIVE 1 [Vitis vinifera] &gt;protein ROOT PRIMORDIUM DEFECTIVE 1 [Vitis vinifera] &gt;CBI39436.3 unnamed protein product, partial [Vitis vinifera]	-	-	-	-	-	-	-	-	Protein	Protein ROOT PRIMORDIUM DEFECTIVE 1 OS=Arabidopsis thaliana GN=RPD1 PE=1 SV=1
FtPinG0004699200.01	945	217.21	157.92	209.25	37.85	32.65	45.26	194.793	38.5867	5.0482	1.36e-24	2.83e-22	domain-containing protein/DIOX_N domain-containing protein [Cephalotus follicularis]	GO:0046872;GO:0051213;GO:0016491;GO:0055114	metal ion binding;dioxygenase activity;oxidoreductase activity;oxidation-reduction process	K05933	E1.14.17.4	http://www.genome.jp/dbget-bin/www_bget?ko:K05933	Cysteine and methionine metabolism	ko00270	-	1-aminocyclopropane-1-carboxylate	1-aminocyclopropane-1-carboxylate oxidase 1 OS=Solanum lycopersicum GN=ACO1 PE=2 SV=2
FtPinG0005718000.01	1800	64.35	56.87	64.21	17.8	23.59	36.13	61.81	25.84	2.39203	2.2e-05	0.000352315	KMT17593.1 hypothetical protein BVRB_2g036910 [Beta vulgaris subsp. vulgaris];probable receptor-like protein kinase At5g59700 [Beta vulgaris subsp. vulgaris] &gt	GO:0016020;GO:0006468;GO:0004672;GO:0005524;GO:0004674;GO:0016021;GO:0005886	membrane;protein phosphorylation;protein kinase activity;ATP binding;protein serine/threonine kinase activity;integral component of membrane;plasma membrane	-	-	-	-	-	-	Probable	Probable receptor-like protein kinase At5g59700 OS=Arabidopsis thaliana GN=At5g59700 PE=3 SV=1
FtPinG0008698000.01	1060	7.19	6.37	6.5	20.12	14.16	12.02	6.68667	15.4333	0.433261	0.000111043	0.00146607	ATP-dependent zinc metalloprotease FtsH [Fragaria vesca subsp. vesca];protein SOVF_191360 [Spinacia oleracea];probable inactive ATP-dependent zinc metalloprotease FTSHI 4, chloroplastic [Phoenix dactylifera]	GO:0000166;GO:0008237;GO:0006508;GO:0005524;GO:0008233	nucleotide binding;metallopeptidase activity;proteolysis;ATP binding;peptidase activity	-	-	-	-	-	KOG0734(O)(AAA+-type ATPase containing the peptidase M41 domain)	Probable	Probable inactive ATP-dependent zinc metalloprotease FTSHI 4, chloroplastic OS=Arabidopsis thaliana GN=FTSHI4 PE=1 SV=1
FtPinG0002531500.01	988	203.63	193.32	149.84	349.78	372.59	253.95	182.263	325.44	0.560052	1.69e-06	3.54e-05	protein MANES_01G261900 [Manihot esculenta] &gt;OAY62357.1 hypothetical protein MANES_01G261900 [Manihot esculenta]	GO:0005779;GO:0044375;GO:0016559;GO:0005778	integral component of peroxisomal membrane;regulation of peroxisome size;peroxisome fission;peroxisomal membrane	-	-	-	-	-	-	Peroxisomal	Peroxisomal membrane protein 11C OS=Arabidopsis thaliana GN=PEX11C PE=1 SV=1
FtPinG0004091600.01	1329	3.51	2.6	3.45	13.13	12.89	8.63	3.18667	11.55	0.275902	3.97e-09	1.4e-07	protein SOVF_094750 isoform C [Spinacia oleracea]	-	-	-	-	-	-	-	-	U-box	U-box domain-containing protein 33 OS=Arabidopsis thaliana GN=PUB33 PE=2 SV=2
FtPinG0002250000.01	1575	7.56	15.44	11.72	47.75	39.29	36.43	11.5733	41.1567	0.281202	4.64e-12	2.46e-10	binding isoform 1 [Theobroma cacao]	GO:0005524	ATP binding	-	-	-	-	-	KOG3022(D)(Predicted ATPase, nucleotide-binding)	Fe-S	Fe-S cluster assembly factor HCF101, chloroplastic OS=Arabidopsis thaliana GN=HCF101 PE=1 SV=1
FtPinG0001128500.01	648	147.96	208.01	148.46	279.48	399.13	282.28	168.143	320.297	0.524961	1.89e-06	3.92e-05	XP_015865690.1 PREDICTED: 30S ribosomal protein S10, chloroplastic [Ziziphus jujuba] &gt;XP_015865691.1 PREDICTED: 30S ribosomal protein S10, chloroplastic [Ziziphus jujuba];30S ribosomal protein S10, chloroplastic [Ziziphus jujuba] &gt	GO:0005840;GO:0005739;GO:0003735;GO:0015935;GO:0003723;GO:0006412;GO:0005622	ribosome;mitochondrion;structural constituent of ribosome;small ribosomal subunit;RNA binding;translation;intracellular	K02946	RP-S10,MRPS10,rpsJ	http://www.genome.jp/dbget-bin/www_bget?ko:K02946	Ribosome	ko03010	KOG0900(J)(40S ribosomal protein S20)	30S	30S ribosomal protein S10, chloroplastic OS=Mesembryanthemum crystallinum GN=RPS10 PE=2 SV=1
FtPinG0005100800.01	1200	3.62	6.58	2.11	0.26	0.57	1.14	4.10333	0.656667	6.24873	0.000772517	0.00775222	group A-3 [Morus notabilis] &gt;EXB55986.1 Patatin group A-3 [Morus notabilis]	GO:0016042;GO:0008152;GO:0006629;GO:0016787	lipid catabolic process;metabolic process;lipid metabolic process;hydrolase activity	-	-	-	-	-	KOG4231(I)(Intracellular membrane-bound Ca2+-independent phospholipase A2)	Patatin-like	Patatin-like protein 2 OS=Arabidopsis thaliana GN=PLP2 PE=1 SV=1
FtPinG0005012900.01	348	380.8	455.06	353.6	1972.23	2363.78	1288.48	396.487	1874.83	0.211479	4.49e-19	5.36e-17	KDO73603.1 hypothetical protein CISIN_1g033248mg [Citrus sinensis];protein CICLE_v10009915mg [Citrus clementina] &gt;ESR66256.1 hypothetical protein CICLE_v10009915mg [Citrus clementina] &gt	GO:0015979;GO:0016020;GO:0009523;GO:0016021	photosynthesis;membrane;photosystem II;integral component of membrane	-	-	-	-	-	-	-	-
FtPinG0009223900.01	675	377.51	138.35	244.13	32.98	37.82	49.26	253.33	40.02	6.33008	5.16e-14	3.55e-12	protein VITISV_002404 [Vitis vinifera]	GO:0042349;GO:0009699	guiding stereospecific synthesis activity;phenylpropanoid biosynthetic process	-	-	-	-	-	-	Dirigent	Dirigent protein 10 OS=Arabidopsis thaliana GN=DIR10 PE=2 SV=1
FtPinG0002500400.01	792	140.26	95.02	67.68	33.8	46.74	52.2	100.987	44.2467	2.28236	0.000859206	0.0084465	BAG family molecular chaperone regulator 3-like [Ziziphus jujuba]	GO:0051087	chaperone binding	-	-	-	-	-	-	BAG	BAG family molecular chaperone regulator 1 OS=Arabidopsis thaliana GN=BAG1 PE=1 SV=1
FtPinG0003665500.01	1083	6.95	6.89	7.68	11.74	14.38	13.09	7.17333	13.07	0.54884	0.000354876	0.00400441	growth-regulating factor 3 [Sesamum indicum]	GO:0006355;GO:0005524;GO:0006351;GO:0005634;GO:0032502	regulation of transcription, DNA-templated;ATP binding;transcription, DNA-templated;nucleus;developmental process	-	-	-	-	-	-	Growth-regulating	Growth-regulating factor 3 OS=Arabidopsis thaliana GN=GRF3 PE=2 SV=1
FtPinG0003068400.01	454	464.66	229.13	424.67	97.14	13.14	18.05	372.82	42.7767	8.7155	0.00360006	0.0276371	-	-	-	-	-	-	-	-	-	-	-
FtPinG0001540600.01	1341	0.76	3.62	7.13	15.99	13.1	11.58	3.83667	13.5567	0.28301	0.000260752	0.00308445	receptor-like protein kinase FERONIA [Vitis vinifera]	GO:0004672;GO:0005524;GO:0016020;GO:0006468;GO:0004674;GO:0016301;GO:0016021;GO:0016310	protein kinase activity;ATP binding;membrane;protein phosphorylation;protein serine/threonine kinase activity;kinase activity;integral component of membrane;phosphorylation	-	-	-	-	-	-	Receptor-like	Receptor-like protein kinase FERONIA OS=Arabidopsis thaliana GN=FER PE=1 SV=1
FtPinG0009424200.01	627	12.07	13.3	12.91	59.54	63.55	42.25	12.76	55.1133	0.231523	1.8e-14	1.3e-12	hyperpolarization-activated cyclic nucleotide-gated channel 1 [Theobroma cacao]	GO:0009570;GO:0009507	chloroplast stroma;chloroplast	-	-	-	-	-	-	-	-
FtPinG0002683900.01	1938	54.49	48.09	48.01	16.82	15.88	23.91	50.1967	18.87	2.66013	1.58e-08	5e-07	probable L-type lectin-domain containing receptor kinase S.5 [Beta vulgaris subsp. vulgaris]	-	-	-	-	-	-	-	-	Probable	Probable L-type lectin-domain containing receptor kinase S.5 OS=Arabidopsis thaliana GN=LECRKS5 PE=2 SV=1
FtPinG0001484800.01	1374	3.23	1.22	1.85	4.41	5.18	8.21	2.1	5.93333	0.353933	5.39e-07	1.26e-05	protein translocase subunit SECA2, chloroplastic isoform X1 [Nelumbo nucifera];protein translocase subunit SECA2, chloroplastic isoform X1 [Pyrus x bretschneideri] &gt;protein translocase subunit SECA2, chloroplastic [Prunus mume];XP_009346930.1 PREDICTED: protein translocase subunit SECA2, chloroplastic-like [Pyrus x bretschneideri]	GO:0005524;GO:0006886;GO:0006810;GO:0016020;GO:0017038;GO:0006605;GO:0015031;GO:0000166	ATP binding;intracellular protein transport;transport;membrane;protein import;protein targeting;protein transport;nucleotide binding	K03070	secA	http://www.genome.jp/dbget-bin/www_bget?ko:K03070	Protein export	ko03060	-	Protein	Protein translocase subunit SECA2, chloroplastic OS=Arabidopsis thaliana GN=SECA2 PE=2 SV=1
FtPinG0003200600.01	1061	59.67	70.39	166.13	249.88	186.5	194.77	98.73	210.383	0.469286	7.71e-05	0.00106182	[Rheum australe]	-	-	K00799	GST,gst	http://www.genome.jp/dbget-bin/www_bget?ko:K00799	Glutathione metabolism	ko00480	KOG0406(O)(Glutathione S-transferase)	Glutathione;Glutathione	Glutathione S-transferase L3 OS=Arabidopsis thaliana GN=GSTL3 PE=2 SV=1;Glutathione S-transferase L1 OS=Arabidopsis thaliana GN=GSTL1 PE=2 SV=1
FtPinG0002450400.01	528	21.27	18.47	15.73	4.88	6.02	7.21	18.49	6.03667	3.06295	0.0038931	0.0294216	KMT04814.1 hypothetical protein BVRB_7g169850 [Beta vulgaris subsp. vulgaris];uncharacterized protein LOC104899739 [Beta vulgaris subsp. vulgaris] &gt	-	-	-	-	-	-	-	-	-	-
FtPinG0002487100.01	821	9.38	10.55	15.11	42.85	39.36	30.04	11.68	37.4167	0.31216	2.34e-09	8.58e-08	EOY07665.1 Aluminum sensitive 3 [Theobroma cacao];protein ALUMINUM SENSITIVE 3 [Theobroma cacao] &gt	GO:0012506;GO:0015075;GO:0010044;GO:0005886;GO:0016021;GO:0005887;GO:0016020;GO:0015786;GO:0005460	vesicle membrane;ion transmembrane transporter activity;response to aluminum ion;plasma membrane;integral component of membrane;integral component of plasma membrane;membrane;UDP-glucose transport;UDP-glucose transmembrane transporter activity	K02069	ABC.X2.P	http://www.genome.jp/dbget-bin/www_bget?ko:K02069	-	-	-	Protein	Protein ALUMINUM SENSITIVE 3 OS=Arabidopsis thaliana GN=ALS3 PE=1 SV=1
FtPinG0004059800.01	1215	44.13	59.81	71.93	291.76	250.3	186.48	58.6233	242.847	0.241401	1.46e-20	2.03e-18	protochlorophyllide reductase-like [Nelumbo nucifera]	GO:0016630;GO:0055114;GO:0009507;GO:0009535;GO:0009534;GO:0009941;GO:0003959	protochlorophyllide reductase activity;oxidation-reduction process;chloroplast;chloroplast thylakoid membrane;chloroplast thylakoid;chloroplast envelope;NADPH dehydrogenase activity	K00218	E1.3.1.33,por	http://www.genome.jp/dbget-bin/www_bget?ko:K00218	Porphyrin and chlorophyll metabolism	ko00860	KOG1208(Q)(Dehydrogenases with different specificities (related to short-chain alcohol dehydrogenases))	Protochlorophyllide	Protochlorophyllide reductase C, chloroplastic OS=Arabidopsis thaliana GN=PORC PE=1 SV=1
FtPinG0002781300.01	729	1650.28	1411.63	1527.7	7620.22	8387.36	5046.48	1529.87	7018.02	0.217992	2.17e-29	7.57e-27	protein SOVF_041770 [Spinacia oleracea]	GO:0015979;GO:0009522;GO:0009579;GO:0016020;GO:0009507;GO:0046872;GO:0009535;GO:0016168;GO:0016021;GO:0018298;GO:0009765	photosynthesis;photosystem I;thylakoid;membrane;chloroplast;metal ion binding;chloroplast thylakoid membrane;chlorophyll binding;integral component of membrane;protein-chromophore linkage;photosynthesis, light harvesting	K08907	LHCA1	http://www.genome.jp/dbget-bin/www_bget?ko:K08907	Photosynthesis - antenna proteins	ko00196	-	Chlorophyll	Chlorophyll a-b binding protein 6, chloroplastic OS=Arabidopsis thaliana GN=LHCA1 PE=1 SV=1
FtPinG0007442600.01	1980	12.62	15.44	18.56	43.68	33.27	40.69	15.54	39.2133	0.396294	8.42e-14	5.6e-12	pentatricopeptide repeat-containing protein At5g48910 [Juglans regia]	GO:0008270	zinc ion binding	-	-	-	-	-	-	Pentatricopeptide	Pentatricopeptide repeat-containing protein At5g48910 OS=Arabidopsis thaliana GN=PCMP-H38 PE=2 SV=1
FtPinG0002937900.01	1874	356.74	316.34	260.34	61.46	67.25	91.36	311.14	73.3567	4.24147	6.65e-19	7.85e-17	invertase [Rumex dentatus]	GO:0004564;GO:0008152;GO:0016020;GO:0016787;GO:0004553;GO:0016798;GO:0005975;GO:0016021;GO:0004575	beta-fructofuranosidase activity;metabolic process;membrane;hydrolase activity;hydrolase activity, hydrolyzing O-glycosyl compounds;hydrolase activity, acting on glycosyl bonds;carbohydrate metabolic process;integral component of membrane;sucrose alpha-glucosidase activity	K01193	E3.2.1.26,sacA	http://www.genome.jp/dbget-bin/www_bget?ko:K01193	Galactose metabolism;Starch and sucrose metabolism	ko00052,ko00500	KOG0228(G)(Beta-fructofuranosidase (invertase))	Beta-fructofuranosidase,	Beta-fructofuranosidase, soluble isoenzyme I OS=Daucus carota GN=INV*DC4 PE=1 SV=2
FtPinG0008390400.01	771	28.31	33.38	34.9	96.5	96.06	65.82	32.1967	86.1267	0.373829	3.53e-11	1.66e-09	protein SOVF_016730 [Spinacia oleracea]	GO:0009941	chloroplast envelope	-	-	-	-	-	-	-	-
FtPinG0001893200.01	3510	17.89	16.62	19.12	49.44	34.45	28.56	17.8767	37.4833	0.476923	1.36e-07	3.58e-06	XP_010673297.1 PREDICTED: phosphoglucan, water dikinase, chloroplastic isoform X2 [Beta vulgaris subsp. vulgaris] &gt;phosphoglucan, water dikinase, chloroplastic isoform X1 [Beta vulgaris subsp. vulgaris] &gt;KMT14992.1 hypothetical protein BVRB_3g064960 [Beta vulgaris subsp. vulgaris]	GO:2001070;GO:0016310;GO:0030246;GO:0003824;GO:0051752;GO:0016740;GO:0005524;GO:0016301	starch binding;phosphorylation;carbohydrate binding;catalytic activity;phosphoglucan, water dikinase activity;transferase activity;ATP binding;kinase activity	K15535	PWD	http://www.genome.jp/dbget-bin/www_bget?ko:K15535	-	-	-	Phosphoglucan,	Phosphoglucan, water dikinase, chloroplastic OS=Arabidopsis thaliana GN=GWD3 PE=1 SV=1
FtPinG0006453200.01	1756	197.77	165.63	202.83	53.31	66.12	88.8	188.743	69.41	2.71925	2.01e-10	8.67e-09	protein MANES_04G013800 [Manihot esculenta]	GO:0016020;GO:0016740;GO:0016021	membrane;transferase activity;integral component of membrane	-	-	-	-	-	-	Probable	Probable glucuronoxylan glucuronosyltransferase IRX7 OS=Arabidopsis thaliana GN=IRX7 PE=2 SV=1
FtPinG0006152200.01	1729	6.17	8.16	9.26	22.99	29.23	17.27	7.86333	23.1633	0.339473	5.37e-11	2.48e-09	XP_010275190.1 PREDICTED: RNA polymerase sigma factor sigA-like [Nelumbo nucifera] &gt;RNA polymerase sigma factor sigA [Sesamum indicum];XP_010275191.1 PREDICTED: RNA polymerase sigma factor sigA-like [Nelumbo nucifera];RNA polymerase sigma factor sigA-like [Nelumbo nucifera] &gt	GO:0006352;GO:0003700;GO:2001141;GO:0071461;GO:0006355;GO:0009507;GO:0080005;GO:0016987;GO:0003677;GO:0001053	DNA-templated transcription, initiation;transcription factor activity, sequence-specific DNA binding;regulation of RNA biosynthetic process;cellular response to redox state;regulation of transcription, DNA-templated;chloroplast;photosystem stoichiometry adjustment;sigma factor activity;DNA binding;plastid sigma factor activity	K03086	SIG1,rpoD	http://www.genome.jp/dbget-bin/www_bget?ko:K03086	-	-	-	RNA	RNA polymerase sigma factor sigA OS=Arabidopsis thaliana GN=SIGA PE=1 SV=1
FtPinG0001988200.01	660	124.75	265.68	276.53	956.64	938.8	673.29	222.32	856.243	0.259646	9.82e-14	6.38e-12	protein SOVF_034180 [Spinacia oleracea]	-	-	-	-	-	-	-	-	Heme-binding	Heme-binding protein 2 OS=Homo sapiens GN=HEBP2 PE=1 SV=1
FtPinG0000893000.01	1014	40.34	50.87	59.2	137.39	139.14	120.55	50.1367	132.36	0.37879	1.25e-15	1.06e-13	KGN55727.1 hypothetical protein Csa_3G008840 [Cucumis sativus];XP_011650335.1 PREDICTED: plastoglobulin-1, chloroplastic [Cucumis sativus] &gt;plastoglobulin-1, chloroplastic [Cucumis sativus] &gt;XP_011650334.1 PREDICTED: plastoglobulin-1, chloroplastic [Cucumis sativus] &gt	-	-	-	-	-	-	-	-	Plastid	Plastid lipid-associated protein 3, chloroplastic OS=Brassica campestris GN=PAP3 PE=2 SV=1
FtPinG0008899100.01	1713	19.6	23.26	20.75	42.03	48.66	41.09	21.2033	43.9267	0.482698	1.36e-10	6.01e-09	KMT04706.1 hypothetical protein BVRB_7g168880 [Beta vulgaris subsp. vulgaris];15-cis-phytoene desaturase, chloroplastic/chromoplastic [Beta vulgaris subsp. vulgaris] &gt	GO:0016120;GO:0009536;GO:0016491;GO:0009509;GO:0009534;GO:0009941;GO:0016117;GO:0016705;GO:0009507;GO:0016166;GO:0055114	carotene biosynthetic process;plastid;oxidoreductase activity;chromoplast;chloroplast thylakoid;chloroplast envelope;carotenoid biosynthetic process;oxidoreductase activity, acting on paired donors, with incorporation or reduction of molecular oxygen;chloroplast;phytoene dehydrogenase activity;oxidation-reduction process	K02293	PDS,crtP	http://www.genome.jp/dbget-bin/www_bget?ko:K02293	Carotenoid biosynthesis	ko00906	KOG0029(Q)(Amine oxidase)	15-cis-phytoene	15-cis-phytoene desaturase, chloroplastic/chromoplastic OS=Arabidopsis thaliana GN=PDS PE=1 SV=1
FtPinG0003641700.01	960	29.53	40.59	54.41	11.84	5.54	2.38	41.51	6.58667	6.30213	2.38e-07	5.95e-06	III peroxidase [Medicago truncatula] &gt;AES91500.1 class III peroxidase [Medicago truncatula]	GO:0042744;GO:0006979;GO:0055114;GO:0005576;GO:0020037;GO:0009664;GO:0016020;GO:0016491;GO:0046872;GO:0004601;GO:0009505;GO:0016021	hydrogen peroxide catabolic process;response to oxidative stress;oxidation-reduction process;extracellular region;heme binding;plant-type cell wall organization;membrane;oxidoreductase activity;metal ion binding;peroxidase activity;plant-type cell wall;integral component of membrane	K00430	E1.11.1.7	http://www.genome.jp/dbget-bin/www_bget?ko:K00430	Phenylpropanoid biosynthesis	ko00940	-	Peroxidase	Peroxidase 25 OS=Arabidopsis thaliana GN=PER25 PE=2 SV=2
FtPinG0007034500.01	657	0	0.2	0	9.24	7.96	7.96	0.0666667	8.38667	0.00794913	1.81e-07	4.62e-06	WAT1-related protein At4g15540-like isoform X1 [Lupinus angustifolius] &gt;OIW02048.1 hypothetical protein TanjilG_21097 [Lupinus angustifolius]	GO:0016021;GO:0016020;GO:0022857	integral component of membrane;membrane;transmembrane transporter activity	-	-	-	-	-	-	WAT1-related	WAT1-related protein At3g28050 OS=Arabidopsis thaliana GN=At3g28050 PE=2 SV=1
FtPinG0004591400.01	630	92.88	131.48	105.76	232.46	323.23	211.17	110.04	255.62	0.430483	2.7e-09	9.84e-08	uncharacterized protein LOC105948974 [Erythranthe guttata] &gt;EYU19048.1 hypothetical protein MIMGU_mgv1a014353mg [Erythranthe guttata]	GO:0016020;GO:0016021	membrane;integral component of membrane	-	-	-	-	-	-	-	-
FtPinG0004591000.01	795	22.58	31.83	27.57	44.18	64.25	42.38	27.3267	50.27	0.543598	9.36e-05	0.00126616	uncharacterized protein LOC105634328 [Jatropha curcas] &gt;protein KK1_015954 [Cajanus cajan];KDP37913.1 hypothetical protein JCGZ_05352 [Jatropha curcas]	GO:0009507	chloroplast	-	-	-	-	-	-	-	-
FtPinG0001976400.01	2274	3.92	5.13	6.05	24.57	25.7	28.05	5.03333	26.1067	0.192799	1.37e-30	5.24e-28	ferric reduction oxidase 7, chloroplastic isoform X1 [Vitis vinifera]	GO:0016491;GO:0016021;GO:0055114;GO:0016020	oxidoreductase activity;integral component of membrane;oxidation-reduction process;membrane	-	-	-	-	-	-	Ferric	Ferric reduction oxidase 7, chloroplastic OS=Arabidopsis thaliana GN=FRO7 PE=2 SV=1
FtPinG0007083200.01	807	47.92	77.04	49.79	127.6	196.81	122.92	58.25	149.11	0.390651	3.06e-08	9.12e-07	50S ribosomal protein L15, chloroplastic [Sesamum indicum]	GO:0003735;GO:0009941;GO:0005840;GO:0030529;GO:0005622;GO:0015934;GO:0006412;GO:0009735;GO:0009570;GO:0009507	structural constituent of ribosome;chloroplast envelope;ribosome;intracellular ribonucleoprotein complex;intracellular;large ribosomal subunit;translation;response to cytokinin;chloroplast stroma;chloroplast	K02876	RP-L15,MRPL15,rplO	http://www.genome.jp/dbget-bin/www_bget?ko:K02876	Ribosome	ko03010	KOG0846(J)(Mitochondrial/chloroplast ribosomal protein L15/L10)	50S	50S ribosomal protein L15, chloroplastic OS=Spinacia oleracea GN=RPL15 PE=1 SV=3
FtPinG0004396700.01	1521	17.8	10.7	29.48	31.66	32.65	57.94	19.3267	40.75	0.474274	0.000345045	0.00390887	3-ketoacyl-CoA synthase 4 isoform X2 [Vitis vinifera]	-	-	K15397	KCS	http://www.genome.jp/dbget-bin/www_bget?ko:K15397	Fatty acid elongation	ko00062	-	3-ketoacyl-CoA	3-ketoacyl-CoA synthase 4 OS=Arabidopsis thaliana GN=KCS4 PE=2 SV=1
FtPinG0005255800.01	2556	8.78	5.09	9.2	3.88	1.4	3.19	7.69	2.82333	2.72373	0.00213966	0.0181633	protein SOVF_191280 [Spinacia oleracea]	GO:0005618;GO:0008236;GO:0016787;GO:0008233;GO:0004252;GO:0006508	cell wall;serine-type peptidase activity;hydrolase activity;peptidase activity;serine-type endopeptidase activity;proteolysis	-	-	-	-	-	-	Subtilisin-like	Subtilisin-like protease SBT2.2 OS=Arabidopsis thaliana GN=SBT2.2 PE=3 SV=1
FtPinG0003710800.01	1173	0.5	1.24	0	4.89	8.96	0.54	0.58	4.79667	0.120917	0.00216536	0.018338	synthase [Fagopyrum tataricum]	GO:0009058;GO:0016747;GO:0008152;GO:0016210;GO:0016746;GO:0003824;GO:0016740;GO:0009813	biosynthetic process;transferase activity, transferring acyl groups other than amino-acyl groups;metabolic process;naringenin-chalcone synthase activity;transferase activity, transferring acyl groups;catalytic activity;transferase activity;flavonoid biosynthetic process	K00660	CHS	http://www.genome.jp/dbget-bin/www_bget?ko:K00660	Flavonoid biosynthesis;Circadian rhythm - plant	ko00941,ko04712	-	Chalcone	Chalcone synthase 2 OS=Sorghum bicolor GN=CHS2 PE=3 SV=1
FtPinG0005855100.01	576	14.41	17.22	17.48	36.42	42.46	30.73	16.37	36.5367	0.448043	1.47e-05	0.000244661	protein PRUPE_ppa015240mg [Prunus persica] &gt;EMJ22238.1 hypothetical protein PRUPE_ppa015240mg [Prunus persica]	GO:0009507	chloroplast	-	-	-	-	-	-	-	-
FtPinG0009495000.01	2199	0	0	0	1.8	1.18	0.93	0	1.30333	0	6.59e-08	1.83e-06	[Camellia sinensis]	GO:0006633;GO:0031408;GO:0016702;GO:0046872;GO:0016491;GO:0051213;GO:0055114	fatty acid biosynthetic process;oxylipin biosynthetic process;oxidoreductase activity, acting on single donors with incorporation of molecular oxygen, incorporation of two atoms of oxygen;metal ion binding;oxidoreductase activity;dioxygenase activity;oxidation-reduction process	K00454	LOX2S	http://www.genome.jp/dbget-bin/www_bget?ko:K00454	Linoleic acid metabolism;alpha-Linolenic acid metabolism	ko00591,ko00592	-	Linoleate	Linoleate 13S-lipoxygenase 2-1, chloroplastic OS=Solanum tuberosum GN=LOX2.1 PE=1 SV=1
FtPinG0000423500.01	483	289.86	370.84	287.9	1018.68	1318.08	713.09	316.2	1016.62	0.311032	8.86e-14	5.86e-12	glycine cleavage system H protein, mitochondrial-like [Solanum pennellii]	GO:0005960;GO:0019464	glycine cleavage complex;glycine decarboxylation via glycine cleavage system	K02437	gcvH,GCSH	http://www.genome.jp/dbget-bin/www_bget?ko:K02437	Glycine, serine and threonine metabolism;Glyoxylate and dicarboxylate metabolism	ko00260,ko00630	KOG3373(E)(Glycine cleavage system H protein (lipoate-binding))	Glycine	Glycine cleavage system H protein, mitochondrial OS=Flaveria anomala GN=GDCSH PE=2 SV=1
FtPinG0005947200.01	738	0.2	1.77	0.94	5.79	5.91	4.78	0.97	5.49333	0.176578	0.000635778	0.00656398	protein SOVF_197870 [Spinacia oleracea]	GO:0004842;GO:0016567;GO:0006468;GO:0004672;GO:0005524	ubiquitin-protein transferase activity;protein ubiquitination;protein phosphorylation;protein kinase activity;ATP binding	-	-	-	-	-	-	Putative	Putative U-box domain-containing protein 50 OS=Arabidopsis thaliana GN=PUB50 PE=3 SV=1
FtPinG0006303700.01	1683	85.86	95.21	81.45	23.83	35.09	40.7	87.5067	33.2067	2.63521	4.58e-08	1.32e-06	protein BVRB_5g121590 [Beta vulgaris subsp. vulgaris]	-	-	-	-	-	-	-	-	-	-
FtPinG0002821500.01	1095	18.65	62.83	114.16	2.92	6.85	8.04	65.2133	5.93667	10.9848	2.26e-05	0.000359753	protein MANES_S059100 [Manihot esculenta]	-	-	-	-	-	-	-	-	-	-
FtPinG0008483200.01	1422	11.11	10.21	18.28	30.46	27.85	29.78	13.2	29.3633	0.44954	1.38e-07	3.62e-06	protein SOVF_114040 [Spinacia oleracea]	GO:0016020;GO:0016021;GO:0003333	membrane;integral component of membrane;amino acid transmembrane transport	K03834	tyrP	http://www.genome.jp/dbget-bin/www_bget?ko:K03834	-	-	-	Tyrosine-specific	Tyrosine-specific transport protein OS=Shigella flexneri GN=tyrP PE=3 SV=1
FtPinG0003186500.01	1092	2.44	6.82	5.31	26.85	24.07	27.39	4.85667	26.1033	0.186055	1.02e-12	5.86e-11	glycosyltransferase UGT71U1 [Fagopyrum esculentum]	GO:0016757;GO:0052696;GO:0016758;GO:0043231;GO:0080044;GO:0016740;GO:0009813;GO:0080043;GO:0008152	transferase activity, transferring glycosyl groups;flavonoid glucuronidation;transferase activity, transferring hexosyl groups;intracellular membrane-bounded organelle;quercetin 7-O-glucosyltransferase activity;transferase activity;flavonoid biosynthetic process;quercetin 3-O-glucosyltransferase activity;metabolic process	-	-	-	-	-	-	UDP-glycosyltransferase	UDP-glycosyltransferase 71K1 OS=Malus domestica GN=UGT71K1 PE=1 SV=1
FtPinG0003956900.01	1605	59.35	42.92	45.56	17.43	17.92	26.7	49.2767	20.6833	2.38243	1.05e-05	0.000182739	AAA-ATPase At5g57480 [Raphanus sativus]	GO:0005524;GO:0034551;GO:0000166	ATP binding;mitochondrial respiratory chain complex III assembly;nucleotide binding	K08900	BCS1	http://www.genome.jp/dbget-bin/www_bget?ko:K08900	-	-	KOG0743(O)(AAA+-type ATPase)	AAA-ATPase	AAA-ATPase At5g57480 OS=Arabidopsis thaliana GN=At5g57480 PE=3 SV=1
FtPinG0003694500.01	420	103.38	118.78	276.3	1230.86	1205.65	946.75	166.153	1127.75	0.147331	3.12e-24	6.12e-22	14 kDa proline-rich protein DC2.15-like [Sesamum indicum]	-	-	-	-	-	-	-	-	14	14 kDa proline-rich protein DC2.15 OS=Daucus carota PE=2 SV=1
FtPinG0009148000.01	654	29.76	31.2	25.01	107.35	101.91	86.52	28.6567	98.5933	0.290655	1.88e-16	1.78e-14	nifU-like protein 1, chloroplastic [Vitis vinifera] &gt;CBI36981.3 unnamed protein product, partial [Vitis vinifera]	GO:0016226;GO:0051536;GO:0009507;GO:0005506	iron-sulfur cluster assembly;iron-sulfur cluster binding;chloroplast;iron ion binding	-	-	-	-	-	KOG2358(O)(NifU-like domain-containing proteins)	NifU-like	NifU-like protein 1, chloroplastic OS=Arabidopsis thaliana GN=NIFU1 PE=1 SV=1
FtPinG0000586000.01	1770	2.77	2.72	3.37	6.88	3.3	9.7	2.95333	6.62667	0.445674	0.00209809	0.0178581	EEF36043.1 Protein MLO, putative [Ricinus communis];MLO-like protein 6 [Ricinus communis] &gt;protein 6-like [Dorcoceras hygrometricum]	GO:0016021;GO:0006952;GO:0016020;GO:0009607;GO:0005516	integral component of membrane;defense response;membrane;response to biotic stimulus;calmodulin binding	K08472	MLO	http://www.genome.jp/dbget-bin/www_bget?ko:K08472	-	-	-	MLO-like	MLO-like protein 2 OS=Arabidopsis thaliana GN=MLO2 PE=1 SV=1
FtPinG0000180200.01	3580	5.45	8.31	7.8	20.84	18.74	13.28	7.18667	17.62	0.40787	6.58e-09	2.22e-07	protein SOVF_032590 [Spinacia oleracea]	GO:0008150;GO:0016020;GO:0016021;GO:0003674;GO:0005576	biological_process;membrane;integral component of membrane;molecular_function;extracellular region	-	-	-	-	-	KOG0501(P)(K+-channel KCNQ)	Aldehyde	Aldehyde oxidase GLOX OS=Vitis pseudoreticulata GN=GLOX PE=2 SV=1
FtPinG0001146300.01	1854	24.4	12.09	14.72	7.78	4.76	9.39	17.07	7.31	2.33516	0.0030974	0.0244666	myosin-binding protein 2 [Vitis vinifera]	GO:0016021;GO:0016020	integral component of membrane;membrane	-	-	-	-	-	-	Myosin-binding	Myosin-binding protein 3 OS=Arabidopsis thaliana GN=MYOB3 PE=1 SV=1
FtPinG0006373300.01	435	65.56	43.76	85.74	21.54	20.45	31.55	65.02	24.5133	2.65243	0.00292401	0.0233741	hypothetical protein [Ricinus communis]	-	-	-	-	-	-	-	-	-	-
FtPinG0001459700.01	1108	12.5	15.37	24.17	30.21	43.93	30.35	17.3467	34.83	0.498038	3.08e-05	0.000472261	protein SOVF_068960 [Spinacia oleracea];CBI22849.3 unnamed protein product, partial [Vitis vinifera];uncharacterized protein LOC100243195 [Vitis vinifera] &gt	GO:0019843;GO:0003735;GO:0005840;GO:0006412;GO:0070181	rRNA binding;structural constituent of ribosome;ribosome;translation;small ribosomal subunit rRNA binding	-	-	-	-	-	-	30S	30S ribosomal protein S6 OS=Coxiella burnetii (strain CbuK_Q154) GN=rpsF PE=3 SV=1
FtPinG0003375600.01	321	3.8	5.81	26.38	82.15	31.67	18.51	11.9967	44.11	0.271972	0.0043492	0.0323564	zinc finger protein CONSTANS-LIKE 6 isoform X1 [Camelina sativa]	GO:0005622;GO:0008270	intracellular;zinc ion binding	-	-	-	-	-	-	Zinc	Zinc finger protein CONSTANS-LIKE 6 OS=Arabidopsis thaliana GN=COL6 PE=2 SV=2
FtPinG0008722700.01	525	0.37	0.9	0.72	3.39	5.18	4.98	0.663333	4.51667	0.146863	0.00488762	0.0354867	XP_010537764.1 PREDICTED: uncharacterized protein LOC104812345 isoform X2 [Tarenaya hassleriana];uncharacterized protein LOC104812345 isoform X1 [Tarenaya hassleriana] &gt	GO:0005634;GO:0008150;GO:0003674;GO:0005777	nucleus;biological_process;molecular_function;peroxisome	-	-	-	-	-	-	-	-
FtPinG0006590100.01	1731	11.75	4.32	13.04	4.47	3.39	2.67	9.70333	3.51	2.76448	0.00332939	0.0259345	protein AALP_AA6G149300 [Arabis alpina]	GO:0003677;GO:0004386;GO:0009941;GO:0016787;GO:0006281;GO:0000166;GO:0046872;GO:0003676;GO:0005524;GO:0016818;GO:0016569;GO:0005634;GO:0006974;GO:0008270	DNA binding;helicase activity;chloroplast envelope;hydrolase activity;DNA repair;nucleotide binding;metal ion binding;nucleic acid binding;ATP binding;hydrolase activity, acting on acid anhydrides, in phosphorus-containing anhydrides;covalent chromatin modification;nucleus;cellular response to DNA damage stimulus;zinc ion binding	K15505	RAD5	http://www.genome.jp/dbget-bin/www_bget?ko:K15505	-	-	KOG4439(KL)(RNA polymerase II transcription termination factor TTF2/lodestar, DEAD-box superfamily)	Putative	Putative SWI/SNF-related matrix-associated actin-dependent regulator of chromatin subfamily A member 3-like 3 OS=Arabidopsis thaliana GN=At5g43530 PE=3 SV=1
FtPinG0004394800.01	858	60.51	71.39	82.72	169.03	155.72	156.71	71.54	160.487	0.445769	2.44e-13	1.51e-11	KMT00456.1 hypothetical protein BVRB_9g217570 [Beta vulgaris subsp. vulgaris];transcription termination factor MTEF1, chloroplastic [Beta vulgaris subsp. vulgaris] &gt	GO:0005739;GO:0009507;GO:0006355;GO:0003690	mitochondrion;chloroplast;regulation of transcription, DNA-templated;double-stranded DNA binding	K15032	MTERFD	http://www.genome.jp/dbget-bin/www_bget?ko:K15032	-	-	-	Transcription	Transcription termination factor MTEF1, chloroplastic OS=Arabidopsis thaliana GN=MTERF1 PE=2 SV=2
FtPinG0001683500.01	645	143.82	108.06	170.11	47.21	69.46	59.33	140.663	58.6667	2.39767	5.19e-06	9.76e-05	histone deacetylase HDT1 isoform X1 [Ziziphus jujuba]	-	-	K11276	NPM1	http://www.genome.jp/dbget-bin/www_bget?ko:K11276	-	-	-	Histone	Histone deacetylase HDT1 OS=Zea mays GN=HDT1 PE=1 SV=1
FtPinG0008061900.01	735	23.02	8.76	12.27	27.94	34.86	31.7	14.6833	31.5	0.466138	0.000532226	0.0056685	protein product [Coffea canephora]	-	-	-	-	-	-	-	-	Remorin	Remorin 4.1 OS=Oryza sativa subsp. japonica GN=REM4.1 PE=1 SV=1
FtPinG0002178800.01	1011	13.3	12.72	6.26	87.31	99.99	68.49	10.76	85.2633	0.126197	2.11e-24	4.22e-22	EOY12462.1 Chloroplastic lipocalin [Theobroma cacao];chloroplastic lipocalin [Theobroma cacao] &gt	GO:0009507;GO:0006979;GO:0031977;GO:0009535	chloroplast;response to oxidative stress;thylakoid lumen;chloroplast thylakoid membrane	-	-	-	-	-	-	Chloroplastic	Chloroplastic lipocalin OS=Arabidopsis thaliana GN=CHL PE=1 SV=1
FtPinG0004908400.01	2730	2.42	3.49	2.93	1.15	1.04	1.15	2.94667	1.11333	2.64671	0.00134127	0.0122264	XP_010276534.1 PREDICTED: kinesin-like protein KIN-12C isoform X1 [Nelumbo nucifera];kinesin-like protein KIN-12C isoform X1 [Nelumbo nucifera] &gt	-	-	K10400	KIF15	http://www.genome.jp/dbget-bin/www_bget?ko:K10400	-	-	-	Kinesin-like	Kinesin-like protein KIN-12C OS=Arabidopsis thaliana GN=KIN12C PE=1 SV=1
FtPinG0003646600.01	756	806.38	966.02	887.26	265.99	528.32	342.92	886.553	379.077	2.33872	1.34e-05	0.0002255	aquaporin TIP1-1 [Nelumbo nucifera]	GO:0005215;GO:0016021;GO:0016020;GO:0006810	transporter activity;integral component of membrane;membrane;transport	K09873	TIP	http://www.genome.jp/dbget-bin/www_bget?ko:K09873	-	-	KOG0223(G)(Aquaporin (major intrinsic protein family))	Aquaporin	Aquaporin TIP1-1 OS=Arabidopsis thaliana GN=TIP1-1 PE=1 SV=1
FtPinG0005791300.01	958	30.67	56.62	37.86	136.46	178.95	122.67	41.7167	146.027	0.285678	7.95e-12	4.09e-10	protein STAY-GREEN LIKE, chloroplastic isoform X1 [Nelumbo nucifera];protein STAY-GREEN LIKE, chloroplastic-like [Juglans regia];protein STAY-GREEN LIKE, chloroplastic [Beta vulgaris subsp. vulgaris] &gt;KMT19670.1 hypothetical protein BVRB_1g010560 [Beta vulgaris subsp. vulgaris]	-	-	-	-	-	-	-	-	Protein	Protein STAY-GREEN LIKE, chloroplastic OS=Arabidopsis thaliana GN=SGRL PE=2 SV=1
FtPinG0002601300.01	420	32.72	32.59	33.96	65.56	69.75	57.03	33.09	64.1133	0.516117	0.000123933	0.0016191	transcription factor bHLH81-like isoform X1 [Gossypium hirsutum] &gt;XP_017617143.1 PREDICTED: transcription factor bHLH81-like isoform X1 [Gossypium arboreum] &gt;KHG15625.1 Transcription factor bHLH80 -like protein [Gossypium arboreum]	GO:0001228;GO:0005634;GO:0001046;GO:0046983;GO:0006366	transcriptional activator activity, RNA polymerase II transcription regulatory region sequence-specific binding;nucleus;core promoter sequence-specific DNA binding;protein dimerization activity;transcription from RNA polymerase II promoter	-	-	-	-	-	-	Transcription	Transcription factor bHLH81 OS=Arabidopsis thaliana GN=BHLH81 PE=2 SV=1
FtPinG0003145200.01	1020	3.04	4.09	4.12	7.7	5.91	8.74	3.75	7.45	0.503356	0.0048481	0.0352444	protein PRUPE_ppa008057mg [Prunus persica] &gt;EMJ12523.1 hypothetical protein PRUPE_ppa008057mg [Prunus persica]	-	-	-	-	-	-	-	-	F-box	F-box protein At1g67340 OS=Arabidopsis thaliana GN=At1g67340 PE=1 SV=1
FtPinG0006420500.01	912	9.41	17.63	9.69	60.47	83.83	30.47	12.2433	58.2567	0.210162	8.37e-10	3.31e-08	-	-	-	-	-	-	-	-	-	-	-
FtPinG0000195000.01	1068	68.16	87.55	78.45	137.02	195.25	136.9	78.0533	156.39	0.499094	1.95e-08	6.04e-07	protein SOVF_098790 [Spinacia oleracea]	GO:0045038;GO:0080085;GO:0009507;GO:0009416	protein import into chloroplast thylakoid membrane;signal recognition particle, chloroplast targeting;chloroplast;response to light stimulus	K12271	SRP43,CAO	http://www.genome.jp/dbget-bin/www_bget?ko:K12271	-	-	-	Signal	Signal recognition particle 43 kDa protein, chloroplastic OS=Arabidopsis thaliana GN=CAO PE=1 SV=2
FtPinG0006460300.01	624	3.16	6.01	3.54	0	0	0.24	4.23667	0.08	52.9583	0.000292776	0.00340977	protein product [Coffea canephora]	-	-	-	-	-	-	-	-	-	-
FtPinG0007965800.01	932	13.08	13.89	21.08	32.28	33.09	27.27	16.0167	30.88	0.518674	4.43e-07	1.06e-05	probable ribosome-binding factor A, chloroplastic [Beta vulgaris subsp. vulgaris] &gt;KMS96502.1 hypothetical protein BVRB_9g224430 [Beta vulgaris subsp. vulgaris]	GO:0042254;GO:0006364;GO:0009507	ribosome biogenesis;rRNA processing;chloroplast	K02834	rbfA	http://www.genome.jp/dbget-bin/www_bget?ko:K02834	-	-	-	Probable	Probable ribosome-binding factor A, chloroplastic OS=Arabidopsis thaliana GN=At4g34730 PE=2 SV=2
FtPinG0002485800.01	1155	10.48	12.9	11.67	23.41	20.53	18.85	11.6833	20.93	0.55821	8.66e-05	0.00118381	thylakoid membrane protein TERC, chloroplastic isoform X2 [Pyrus x bretschneideri]	GO:0010027;GO:0009535;GO:0009534;GO:0016021;GO:0090351;GO:0016020	thylakoid membrane organization;chloroplast thylakoid membrane;chloroplast thylakoid;integral component of membrane;seedling development;membrane	-	-	-	-	-	-	Thylakoid	Thylakoid membrane protein TERC, chloroplastic OS=Arabidopsis thaliana GN=TERC PE=1 SV=1
FtPinG0000951600.01	1974	13.4	12.23	16.63	4.45	4.78	4.67	14.0867	4.63333	3.04029	6.29e-09	2.13e-07	receptor protein kinase-like protein ZAR1 [Vitis vinifera]	GO:0016301;GO:0004672;GO:0005524;GO:0016020;GO:0006468;GO:0016310;GO:0016021	kinase activity;protein kinase activity;ATP binding;membrane;protein phosphorylation;phosphorylation;integral component of membrane	-	-	-	-	-	-	Receptor	Receptor protein kinase-like protein ZAR1 OS=Arabidopsis thaliana GN=ZAR1 PE=1 SV=1
FtPinG0007742600.01	1167	2.23	4.66	4.09	17.9	32.43	23.61	3.66	24.6467	0.148499	5.12e-16	4.58e-14	XP_006467156.1 PREDICTED: probable pectinesterase 53 [Citrus sinensis] &gt;ESR38786.1 hypothetical protein CICLE_v10027321mg [Citrus clementina];protein CICLE_v10027321mg [Citrus clementina] &gt	GO:0016829;GO:0030599;GO:0042545;GO:0016787;GO:0005618;GO:0045330;GO:0045490	lyase activity;pectinesterase activity;cell wall modification;hydrolase activity;cell wall;aspartyl esterase activity;pectin catabolic process	K01051	E3.1.1.11	http://www.genome.jp/dbget-bin/www_bget?ko:K01051	Pentose and glucuronate interconversions	ko00040	-	Probable	Probable pectinesterase 53 OS=Arabidopsis thaliana GN=PME53 PE=2 SV=1
FtPinG0005005300.01	1257	13.61	8.23	10.34	2.28	3.63	1.99	10.7267	2.63333	4.07342	3.69e-06	7.19e-05	protein IQ-DOMAIN 1 [Prunus mume]	-	-	-	-	-	-	-	-	Protein	Protein IQ-DOMAIN 1 OS=Arabidopsis thaliana GN=IQD1 PE=1 SV=1
FtPinG0005109900.01	2262	10.9	7.26	8.97	1.01	1.6	3.14	9.04333	1.91667	4.71826	4.21e-07	1.01e-05	Flags: Precursor &gt; Short=AtSS2;AAK96659.1 putative glycogen synthase [Arabidopsis thaliana] &gt;synthase 2 [Arabidopsis thaliana] &gt;AAF26156.1 putative glycogen synthase [Arabidopsis thaliana] &gt; AltName: Full=Soluble starch synthase II;AAO00915.1 putative glycogen synthase [Arabidopsis thaliana] &gt;Q9MAC8.1 RecName: Full=Starch synthase 2, chloroplastic/amyloplastic;AEE73621.1 starch syn…	GO:0009507;GO:0010021;GO:0033201;GO:0004373;GO:0009501;GO:0016757;GO:0009011;GO:0009536;GO:0019252;GO:0016740	chloroplast;amylopectin biosynthetic process;alpha-1,4-glucan synthase activity;glycogen (starch) synthase activity;amyloplast;transferase activity, transferring glycosyl groups;starch synthase activity;plastid;starch biosynthetic process;transferase activity	K00703	E2.4.1.21,glgA	http://www.genome.jp/dbget-bin/www_bget?ko:K00703	Starch and sucrose metabolism	ko00500	-	Starch	Starch synthase 2, chloroplastic/amyloplastic OS=Arabidopsis thaliana GN=SS2 PE=1 SV=1
FtPinG0006978500.01	4428	45.27	35.25	32.8	17.88	12.13	14.88	37.7733	14.9633	2.52439	1.99e-07	5.03e-06	protein SOVF_086630 [Spinacia oleracea]	GO:0042626;GO:0016887;GO:0005524;GO:0016020;GO:0006810;GO:0000166;GO:0016021;GO:0005886	ATPase activity, coupled to transmembrane movement of substances;ATPase activity;ATP binding;membrane;transport;nucleotide binding;integral component of membrane;plasma membrane	-	-	-	-	-	KOG0065(Q)(Pleiotropic drug resistance proteins (PDR1-15), ABC superfamily)	ABC	ABC transporter G family member 36 OS=Arabidopsis thaliana GN=ABCG36 PE=1 SV=1
FtPinG0003010900.01	957	19.82	30.09	24.69	5.95	6.24	11.59	24.8667	7.92667	3.13709	4.33e-05	0.000640567	protein SOVF_051290 [Spinacia oleracea]	GO:0016021;GO:0016020	integral component of membrane;membrane	-	-	-	-	-	-	-	-
FtPinG0004135300.01	1680	0.32	0	0.23	2.55	0.81	1.21	0.183333	1.52333	0.12035	0.000643453	0.00663127	protein product, partial [Vitis vinifera]	-	-	-	-	-	-	-	-	-	-
FtPinG0003407600.01	558	72.84	48.9	81.05	19.45	37.1	12.27	67.5967	22.94	2.94667	0.000909229	0.00886336	nodulin-like protein 1 [Glycine soja]	GO:0016021;GO:0009055;GO:0016020	integral component of membrane;electron carrier activity;membrane	-	-	-	-	-	-	Early	Early nodulin-like protein 3 OS=Arabidopsis thaliana GN=At5g25090 PE=1 SV=2
FtPinG0005152500.01	750	37.07	54.98	30.31	72.26	120.15	70.33	40.7867	87.58	0.465708	4.71e-05	0.000688617	uncharacterized protein LOC105647584 [Jatropha curcas] &gt;KDP23552.1 hypothetical protein JCGZ_23385 [Jatropha curcas]	GO:0009507;GO:0009654;GO:0015979;GO:0019898;GO:0005509;GO:0009523	chloroplast;photosystem II oxygen evolving complex;photosynthesis;extrinsic component of membrane;calcium ion binding;photosystem II	-	-	-	-	-	-	-	-
FtPinG0007027100.01	703	324.95	300.79	303.73	144.15	131.28	134.98	309.823	136.803	2.26474	3.63e-10	1.51e-08	protein CICLE_v10018664mg [Citrus clementina] &gt;nuclear pore complex protein NUP98A [Juglans regia] &gt;XP_018822559.1 PREDICTED: nuclear pore complex protein NUP98A [Juglans regia];ESR52410.1 hypothetical protein CICLE_v10018664mg [Citrus clementina]	GO:0006810;GO:0005643	transport;nuclear pore	K14297	NUP98,ADAR2,NUP116	http://www.genome.jp/dbget-bin/www_bget?ko:K14297	RNA transport	ko03013	KOG0845(YU)(Nuclear pore complex, Nup98 component (sc Nup145/Nup100/Nup116))	Nuclear	Nuclear pore complex protein NUP98A OS=Arabidopsis thaliana GN=NUP98A PE=1 SV=1
FtPinG0009269300.01	444	3.91	2.25	4.48	15.14	10.81	8.94	3.54667	11.63	0.304958	0.00531543	0.0380052	D-xylose-proton symporter-like 2, partial [Nelumbo nucifera]	GO:0016021;GO:0005355;GO:0005215;GO:0055085;GO:0035428;GO:0006810;GO:0005351;GO:0016020;GO:0046323;GO:0022891;GO:0005887;GO:0022857	integral component of membrane;glucose transmembrane transporter activity;transporter activity;transmembrane transport;hexose transmembrane transport;transport;sugar:proton symporter activity;membrane;glucose import;substrate-specific transmembrane transporter activity;integral component of plasma membrane;transmembrane transporter activity	-	-	-	-	-	KOG0254(R)(Predicted transporter (major facilitator superfamily))	D-xylose-proton	D-xylose-proton symporter-like 2 OS=Arabidopsis thaliana GN=At5g17010 PE=1 SV=1
FtPinG0006732700.01	3738	8.14	8.72	7.46	2.1	2.87	2.33	8.10667	2.43333	3.33151	1.78e-10	7.75e-09	structural maintenance of chromosomes protein 4 isoform X1 [Theobroma cacao] &gt;XP_017975843.1 PREDICTED: structural maintenance of chromosomes protein 4 isoform X1 [Theobroma cacao]	GO:0005634;GO:0005524;GO:0051276;GO:0005694	nucleus;ATP binding;chromosome organization;chromosome	K06675	SMC4	http://www.genome.jp/dbget-bin/www_bget?ko:K06675	-	-	KOG0018(D)(Structural maintenance of chromosome protein 1 (sister chromatid cohesion complex Cohesin, subunit SMC1))	Structural	Structural maintenance of chromosomes protein 4 OS=Arabidopsis thaliana GN=SMC4 PE=1 SV=1
FtPinG0006686900.01	1107	247.21	80.3	146.28	37.74	36.23	25.42	157.93	33.13	4.76698	2.17e-09	8.01e-08	protein PRUPE_ppa007566mg [Prunus persica] &gt;EMJ10476.1 hypothetical protein PRUPE_ppa007566mg [Prunus persica]	GO:0006508;GO:0005615;GO:0005764;GO:0004197;GO:0008233;GO:0051603;GO:0008234;GO:0016787	proteolysis;extracellular space;lysosome;cysteine-type endopeptidase activity;peptidase activity;proteolysis involved in cellular protein catabolic process;cysteine-type peptidase activity;hydrolase activity	K16292	CEP,CYSEP	http://www.genome.jp/dbget-bin/www_bget?ko:K16292	-	-	KOG1543(O)(Cysteine proteinase Cathepsin L)	Vignain	Vignain OS=Vigna mungo PE=1 SV=1
FtPinG0004296900.01	2956	17.1	11.48	14.95	31.51	23.93	25.36	14.51	26.9333	0.538738	1.12e-06	2.45e-05	glutamate receptor 3.6-like isoform X1 [Populus euphratica];receptor 3 plant, putative [Ricinus communis]	GO:0006810;GO:0016020;GO:0004970;GO:0009864;GO:0009611;GO:0006811;GO:0016021	transport;membrane;ionotropic glutamate receptor activity;induced systemic resistance, jasmonic acid mediated signaling pathway;response to wounding;ion transport;integral component of membrane	K05387	GRIP	http://www.genome.jp/dbget-bin/www_bget?ko:K05387	-	-	-	Glutamate	Glutamate receptor 3.6 OS=Arabidopsis thaliana GN=GLR3.6 PE=2 SV=1
FtPinG0007123200.01	873	98.02	56.26	64.2	21.09	24.26	29.89	72.8267	25.08	2.90377	9.85e-07	2.18e-05	homeobox protein HD1 [Prunus mume]	GO:0005634;GO:0045892;GO:2000652;GO:0010089;GO:0006355;GO:0003677	nucleus;negative regulation of transcription, DNA-templated;regulation of secondary cell wall biogenesis;xylem development;regulation of transcription, DNA-templated;DNA binding	-	-	-	-	-	KOG0773(K)(Transcription factor MEIS1 and related HOX domain proteins)	Homeobox	Homeobox protein HD1 OS=Brassica napus GN=HD1 PE=2 SV=1
FtPinG0004698500.01	771	617.22	819.18	821.7	5139.41	5392.65	3210.01	752.7	4580.69	0.16432	2.38e-33	1.15e-30	P27524.1 RecName: Full=Chlorophyll a-b binding protein CP24 10A, chloroplastic; Flags: Precursor &gt;AAA34143.1 a-binding protein [Solanum lycopersicum]; Short=CAB-10A; Short=LHCP;a-b binding protein CP24 10A, chloroplastic [Solanum lycopersicum] &gt	GO:0031409;GO:0015979;GO:0009522;GO:0009579;GO:0016020;GO:0009768;GO:0009416;GO:0009507;GO:0010287;GO:0009536;GO:0046872;GO:0009523;GO:0009941;GO:0009535;GO:0016168;GO:0018298;GO:0016021;GO:0009765	pigment binding;photosynthesis;photosystem I;thylakoid;membrane;photosynthesis, light harvesting in photosystem I;response to light stimulus;chloroplast;plastoglobule;plastid;metal ion binding;photosystem II;chloroplast envelope;chloroplast thylakoid membrane;chlorophyll binding;protein-chromophore linkage;integral component of membrane;photosynthesis, light harvesting	K08917	LHCB6	http://www.genome.jp/dbget-bin/www_bget?ko:K08917	Photosynthesis - antenna proteins	ko00196	-	Chlorophyll	Chlorophyll a-b binding protein CP24 10A, chloroplastic OS=Solanum lycopersicum GN=CAP10A PE=3 SV=1
FtPinG0005071000.01	1365	17.39	26.11	23.32	61.77	62.54	53.92	22.2733	59.41	0.374909	8.46e-13	4.92e-11	uncharacterized protein LOC104887986 [Beta vulgaris subsp. vulgaris] &gt;KMT16674.1 hypothetical protein BVRB_3g049600 [Beta vulgaris subsp. vulgaris]	GO:0016740;GO:0004747;GO:0016773;GO:0016310;GO:0016301;GO:0006014	transferase activity;ribokinase activity;phosphotransferase activity, alcohol group as acceptor;phosphorylation;kinase activity;D-ribose metabolic process	-	-	-	-	-	-	Uncharacterized	Uncharacterized sugar kinase slr0537 OS=Synechocystis sp. (strain PCC 6803 / Kazusa) GN=slr0537 PE=3 SV=1
FtPinG0008399700.01	1002	18.58	7.56	10.33	3.29	3.97	2.35	12.1567	3.20333	3.79501	0.000201384	0.00245831	uncharacterized protein LOC100256719 isoform X2 [Vitis vinifera] &gt;CBI36096.3 unnamed protein product, partial [Vitis vinifera]	GO:0016021;GO:0016020	integral component of membrane;membrane	-	-	-	-	-	-	-	-
FtPinG0008315700.01	2718	36.99	23.84	26.46	13.06	6.68	13.77	29.0967	11.17	2.60489	7.58e-05	0.00104593	protein SOVF_013590 isoform A [Spinacia oleracea];exopeptidases superfamily protein [Theobroma cacao]	GO:0016021;GO:0016020	integral component of membrane;membrane	-	-	-	-	-	KOG2194(OR)(Aminopeptidases of the M20 family)	Endoplasmic	Endoplasmic reticulum metallopeptidase 1 OS=Rattus norvegicus GN=Ermp1 PE=1 SV=1
FtPinG0005398000.01	1513	8.08	4.43	7.92	35.46	30.94	26.27	6.81	30.89	0.22046	3.66e-18	4.08e-16	P450 CYP76AD16 [Cleretum bellidiforme];cytochrome P450 76AD1 isoform X2 [Vitis vinifera]	GO:0016021;GO:0016709;GO:0046872;GO:0016491;GO:0044550;GO:0016705;GO:0016020;GO:0004497;GO:0055114;GO:0005506;GO:0020037	integral component of membrane;oxidoreductase activity, acting on paired donors, with incorporation or reduction of molecular oxygen, NAD(P)H as one donor, and incorporation of one atom of oxygen;metal ion binding;oxidoreductase activity;secondary metabolite biosynthetic process;oxidoreductase activity, acting on paired donors, with incorporation or reduction of molecular oxygen;membrane;monooxyg…	-	-	-	-	-	-	Cytochrome	Cytochrome P450 76AD1 OS=Beta vulgaris GN=CYP76AD1 PE=2 SV=1
FtPinG0009109100.01	1380	23.03	21.8	19.18	8.91	7.97	8.08	21.3367	8.32	2.5645	1.67e-06	3.5e-05	uncharacterized protein LOC104897268 [Beta vulgaris subsp. vulgaris] &gt;KMT07681.1 hypothetical protein BVRB_6g148040 [Beta vulgaris subsp. vulgaris]	GO:0016020;GO:0016021;GO:0016787	membrane;integral component of membrane;hydrolase activity	-	-	-	-	-	-	Lipase	Lipase OS=Staphylococcus hyicus GN=lip PE=1 SV=1
FtPinG0009756800.01	1368	6.11	4.54	5.72	0.59	1.88	1.41	5.45667	1.29333	4.21907	0.000188361	0.00231512	autoantigen with coiled-coil domains and ankyrin repeats isoform 1 [Theobroma cacao]	-	-	-	-	-	-	-	-	-	-
FtPinG0005297200.01	888	60.47	98.94	77.41	16.44	31.6	44.46	78.94	30.8333	2.56022	0.000528829	0.00564071	probable xyloglucan endotransglucosylase/hydrolase protein 8 [Ricinus communis] &gt;EEF43915.1 Xyloglucan endotransglucosylase/hydrolase protein A precursor, putative [Ricinus communis]	GO:0016798;GO:0005975;GO:0016757;GO:0010411;GO:0016740;GO:0016787;GO:0048046;GO:0005618;GO:0004553;GO:0006073;GO:0016762;GO:0008152;GO:0071555;GO:0042546;GO:0005576	hydrolase activity, acting on glycosyl bonds;carbohydrate metabolic process;transferase activity, transferring glycosyl groups;xyloglucan metabolic process;transferase activity;hydrolase activity;apoplast;cell wall;hydrolase activity, hydrolyzing O-glycosyl compounds;cellular glucan metabolic process;xyloglucan:xyloglucosyl transferase activity;metabolic process;cell wall organization;cell wall b…	K08235	E2.4.1.207	http://www.genome.jp/dbget-bin/www_bget?ko:K08235	-	-	-	Probable	Probable xyloglucan endotransglucosylase/hydrolase protein 8 OS=Arabidopsis thaliana GN=XTH8 PE=2 SV=2
FtPinG0000887600.01	1077	0	0.09	0.42	4.27	0.76	1.52	0.17	2.18333	0.0778626	0.00106025	0.010045	protein SRG1-like [Pyrus x bretschneideri]	GO:0055114;GO:0051213;GO:0016491;GO:0046872	oxidation-reduction process;dioxygenase activity;oxidoreductase activity;metal ion binding	-	-	-	-	-	-	Protein	Protein SRG1 OS=Arabidopsis thaliana GN=SRG1 PE=2 SV=1
FtPinG0006700800.01	1191	17.66	14.82	17.68	4.62	6.05	6.39	16.72	5.68667	2.94021	1.8e-06	3.74e-05	CBI37870.3 unnamed protein product, partial [Vitis vinifera];WD-40 repeat-containing protein MSI3 [Vitis vinifera] &gt	GO:0005634	nucleus	K10752	RBBP4,HAT2,CAF1,MIS16	http://www.genome.jp/dbget-bin/www_bget?ko:K10752	-	-	KOG0264(B)(Nucleosome remodeling factor, subunit CAF1/NURF55/MSI1)	WD-40	WD-40 repeat-containing protein MSI2 OS=Arabidopsis thaliana GN=MSI2 PE=2 SV=1
FtPinG0002842700.01	2271	7.66	9.15	9.39	20.64	15.32	14.88	8.73333	16.9467	0.515342	3.35e-06	6.57e-05	receptor-like serine/threonine-protein kinase SD1-8 isoform X2 [Beta vulgaris subsp. vulgaris]	GO:0016740;GO:0000166;GO:0006952;GO:0009506;GO:0016310;GO:0016021;GO:0005886;GO:0004674;GO:0016301;GO:0031625;GO:0005524;GO:0004672;GO:0006468;GO:0016020;GO:0048544	transferase activity;nucleotide binding;defense response;plasmodesma;phosphorylation;integral component of membrane;plasma membrane;protein serine/threonine kinase activity;kinase activity;ubiquitin protein ligase binding;ATP binding;protein kinase activity;protein phosphorylation;membrane;recognition of pollen	-	-	-	-	-	-	Receptor-like	Receptor-like serine/threonine-protein kinase SD1-8 OS=Arabidopsis thaliana GN=SD18 PE=1 SV=1
FtPinG0001707100.01	606	15.63	13.6	12.31	1.89	1.38	4.89	13.8467	2.72	5.09069	0.000351614	0.00397543	protein POPTR_0014s03430g [Populus trichocarpa] &gt;ERP52793.1 hypothetical protein POPTR_0014s03430g [Populus trichocarpa]	-	-	-	-	-	-	-	-	Protein	Protein MIZU-KUSSEI 1 OS=Arabidopsis thaliana GN=MIZ1 PE=1 SV=1
FtPinG0005308900.01	1685	7.22	11.34	10.76	31.76	33.5	25.64	9.77333	30.3	0.322552	1.36e-12	7.62e-11	factor, partial [Spinacia oleracea]	GO:0001053;GO:0003677;GO:0016987;GO:2001141;GO:0006352;GO:0003700;GO:0003899;GO:0009507;GO:0006355	plastid sigma factor activity;DNA binding;sigma factor activity;regulation of RNA biosynthetic process;DNA-templated transcription, initiation;transcription factor activity, sequence-specific DNA binding;DNA-directed 5'-3' RNA polymerase activity;chloroplast;regulation of transcription, DNA-templated	K03093	SIGMA70	http://www.genome.jp/dbget-bin/www_bget?ko:K03093	-	-	-	RNA	RNA polymerase sigma factor sigC OS=Arabidopsis thaliana GN=SIGC PE=2 SV=1
FtPinG0007338300.01	2103	14.81	10.21	11.41	2.4	3.76	2.04	12.1433	2.73333	4.44268	9.99e-10	3.89e-08	probable L-type lectin-domain containing receptor kinase S.7 [Beta vulgaris subsp. vulgaris] &gt;KMT12971.1 hypothetical protein BVRB_4g090510 [Beta vulgaris subsp. vulgaris]	GO:0000166;GO:0030246;GO:0016310;GO:0016021;GO:0004674;GO:0016301;GO:0005524;GO:0004672;GO:0006468;GO:0016020	nucleotide binding;carbohydrate binding;phosphorylation;integral component of membrane;protein serine/threonine kinase activity;kinase activity;ATP binding;protein kinase activity;protein phosphorylation;membrane	-	-	-	-	-	-	Probable	Probable L-type lectin-domain containing receptor kinase S.7 OS=Arabidopsis thaliana GN=LECRKS7 PE=2 SV=1
FtPinG0004947800.01	1653	18.24	23.42	27.89	40.76	48.03	39.71	23.1833	42.8333	0.541245	6.96e-07	1.6e-05	DEAD-box ATP-dependent RNA helicase 47, mitochondrial [Theobroma cacao] &gt;EOY24655.1 P-loop containing nucleoside triphosphate hydrolases superfamily protein [Theobroma cacao]	GO:0010501;GO:0003676;GO:0005524;GO:0004004;GO:0004386;GO:0016787	RNA secondary structure unwinding;nucleic acid binding;ATP binding;ATP-dependent RNA helicase activity;helicase activity;hydrolase activity	-	-	-	-	-	KOG0330(A)(ATP-dependent RNA helicase)	DEAD-box	DEAD-box ATP-dependent RNA helicase 47A OS=Oryza sativa subsp. japonica GN=Os02g0636300 PE=2 SV=1
FtPinG0004446900.01	966	94.37	43.79	47.67	5.02	6.6	7.03	61.9433	6.21667	9.96408	1.31e-19	1.67e-17	ripening-related P-450 enzyme-like isoform X1 [Vitis vinifera] &gt;XP_010658036.1 PREDICTED: ripening-related P-450 enzyme-like isoform X1 [Vitis vinifera]	GO:0016491;GO:0046872;GO:0004497;GO:0016705;GO:0020037;GO:0005506;GO:0055114	oxidoreductase activity;metal ion binding;monooxygenase activity;oxidoreductase activity, acting on paired donors, with incorporation or reduction of molecular oxygen;heme binding;iron ion binding;oxidation-reduction process	-	-	-	-	-	-	Geraniol	Geraniol 8-hydroxylase OS=Catharanthus roseus GN=CYP76B6 PE=1 SV=1
FtPinG0009171800.01	429	2.46	3.46	1.87	4.85	18.28	10.46	2.59667	11.1967	0.231914	0.00738809	0.0498279	protein SOVF_106460 [Spinacia oleracea]	GO:0009926;GO:0009733;GO:0046620	auxin polar transport;response to auxin;regulation of organ growth	-	-	-	-	-	-	Auxin-responsive	Auxin-responsive protein SAUR64 OS=Arabidopsis thaliana GN=SAUR64 PE=2 SV=1
FtPinG0001308000.01	1860	2.44	4.34	4.98	9.73	14.89	13.44	3.92	12.6867	0.308986	1.67e-08	5.24e-07	protein product [Coffea canephora]	-	-	-	-	-	-	-	-	-	-
FtPinG0002448300.01	954	352.57	200.27	320.23	80.22	59.73	60.38	291.023	66.7767	4.35816	3.97e-15	3.15e-13	peroxidase P7-like [Solanum pennellii]	GO:0004601;GO:0046872;GO:0016491;GO:0020037;GO:0005576;GO:0006979;GO:0055114;GO:0042744	peroxidase activity;metal ion binding;oxidoreductase activity;heme binding;extracellular region;response to oxidative stress;oxidation-reduction process;hydrogen peroxide catabolic process	K00430	E1.11.1.7	http://www.genome.jp/dbget-bin/www_bget?ko:K00430	Phenylpropanoid biosynthesis	ko00940	-	Peroxidase	Peroxidase 4 OS=Vitis vinifera GN=GSVIVT00023967001 PE=1 SV=1
FtPinG0002948500.01	1086	18.75	17.67	24.64	74.53	74.4	55.28	20.3533	68.07	0.299006	2.56e-17	2.61e-15	uncharacterized oxidoreductase At4g09670 [Arachis duranensis]	GO:0055114;GO:0016491	oxidation-reduction process;oxidoreductase activity	-	-	-	-	-	KOG2741(GQ)(Dimeric dihydrodiol dehydrogenase)	Uncharacterized	Uncharacterized oxidoreductase At4g09670 OS=Arabidopsis thaliana GN=At4g09670 PE=1 SV=1
FtPinG0009748400.01	780	3.25	3.1	2.4	4.85	6.77	10.37	2.91667	7.33	0.397908	0.00511064	0.0367427	heat stress transcription factor C-1 [Ziziphus jujuba]	GO:0003677;GO:0006355;GO:0003700;GO:0043565;GO:0005634	DNA binding;regulation of transcription, DNA-templated;transcription factor activity, sequence-specific DNA binding;sequence-specific DNA binding;nucleus	K09419	HSFF	http://www.genome.jp/dbget-bin/www_bget?ko:K09419	-	-	KOG0627(K)(Heat shock transcription factor)	Heat	Heat stress transcription factor C-1 OS=Arabidopsis thaliana GN=HSFC1 PE=2 SV=1
FtPinG0001308900.01	1635	4.51	4.35	4.27	0.77	1.28	0.95	4.37667	1	4.37667	1.59e-05	0.000262091	protein MANES_13G013300 [Manihot esculenta]	-	-	-	-	-	-	-	-	Protein	Protein WVD2-like 7 OS=Arabidopsis thaliana GN=WDL7 PE=2 SV=1
FtPinG0005770700.01	1380	6.86	8.72	7.72	1.16	2.89	1.54	7.76667	1.86333	4.16816	1.72e-05	0.000281567	uncharacterized protein LOC100245548 [Vitis vinifera]	-	-	-	-	-	-	-	-	-	-
FtPinG0003149400.01	939	301.74	211.33	284.28	110.6	102.03	125.36	265.783	112.663	2.35909	4.93e-08	1.41e-06	bidirectional sugar transporter SWEET12 [Beta vulgaris subsp. vulgaris] &gt;KMT10957.1 hypothetical protein BVRB_5g112900 [Beta vulgaris subsp. vulgaris]	GO:0051119;GO:0006810;GO:0016020;GO:0008643;GO:0016021;GO:0005886	sugar transmembrane transporter activity;transport;membrane;carbohydrate transport;integral component of membrane;plasma membrane	K15382	SLC50A,SWEET	http://www.genome.jp/dbget-bin/www_bget?ko:K15382	-	-	-	Bidirectional	Bidirectional sugar transporter SWEET15 OS=Arabidopsis thaliana GN=SWEET15 PE=1 SV=1
FtPinG0004493200.01	1015	32.63	25.81	52.2	57.41	76.11	60.02	36.88	64.5133	0.571665	5.69e-08	1.6e-06	KMT02194.1 hypothetical protein BVRB_9g206550 [Beta vulgaris subsp. vulgaris];riboflavin synthase [Beta vulgaris subsp. vulgaris] &gt	GO:0004746;GO:0016491;GO:0055114;GO:0009231;GO:0009507	riboflavin synthase activity;oxidoreductase activity;oxidation-reduction process;riboflavin biosynthetic process;chloroplast	K00793	ribE,RIB5	http://www.genome.jp/dbget-bin/www_bget?ko:K00793	Riboflavin metabolism	ko00740	KOG3310(H)(Riboflavin synthase alpha chain)	Riboflavin	Riboflavin synthase OS=Schizosaccharomyces pombe (strain 972 / ATCC 24843) GN=rib5 PE=1 SV=1
FtPinG0004713000.01	993	21.71	14.7	28.53	9.64	9.73	8.74	21.6467	9.37	2.31021	0.00146727	0.0131779	protein MANES_17G103000 [Manihot esculenta]	GO:0016491;GO:0009186;GO:0004748;GO:0055114	oxidoreductase activity;deoxyribonucleoside diphosphate metabolic process;ribonucleoside-diphosphate reductase activity, thioredoxin disulfide as acceptor;oxidation-reduction process	K10808	RRM2	http://www.genome.jp/dbget-bin/www_bget?ko:K10808	Glutathione metabolism;Purine metabolism;Pyrimidine metabolism	ko00480,ko00230,ko00240	KOG1567(F)(Ribonucleotide reductase, beta subunit)	Ribonucleoside-diphosphate	Ribonucleoside-diphosphate reductase small chain OS=Nicotiana tabacum PE=2 SV=1
FtPinG0003302500.01	1923	7.37	8.35	4.48	1.85	2.16	1.67	6.73333	1.89333	3.55634	1.85e-05	0.000300412	-	-	-	-	-	-	-	-	-	-	-
FtPinG0004052700.01	2313	10.54	9.79	16.18	1.66	3.02	2.58	12.17	2.42	5.02893	1.78e-11	8.74e-10	protein TPX2 [Juglans regia]	GO:0060236;GO:0032147;GO:0005819;GO:0005874	regulation of mitotic spindle organization;activation of protein kinase activity;spindle;microtubule	K16812	TPX2	http://www.genome.jp/dbget-bin/www_bget?ko:K16812	-	-	-	Protein	Protein TPX2 OS=Arabidopsis thaliana GN=TPX2 PE=1 SV=1
FtPinG0001425400.01	1750	0.39	1.92	1.55	6.66	8.53	7.53	1.28667	7.57333	0.169894	5.11e-09	1.77e-07	protein CISIN_1g007997mg [Citrus sinensis]	GO:0000166;GO:0046872;GO:0003676;GO:0003723	nucleotide binding;metal ion binding;nucleic acid binding;RNA binding	-	-	-	-	-	-	Zinc	Zinc finger CCCH domain-containing protein 18 OS=Arabidopsis thaliana GN=At2g05160 PE=2 SV=1
FtPinG0007302200.01	1248	8.64	9.83	6.53	1.4	4.21	2.76	8.33333	2.79	2.98686	0.0022688	0.0190685	KMS96931.1 hypothetical protein BVRB_7g180130 [Beta vulgaris subsp. vulgaris];RNA-binding protein BRN1 [Beta vulgaris subsp. vulgaris] &gt	GO:0000166;GO:0003676;GO:0003723	nucleotide binding;nucleic acid binding;RNA binding	K13207	CUGBP,BRUNOL,CELF	http://www.genome.jp/dbget-bin/www_bget?ko:K13207	-	-	KOG0144(A)(RNA-binding protein CUGBP1/BRUNO (RRM superfamily))	RNA-binding	RNA-binding protein BRN1 OS=Arabidopsis thaliana GN=BRN1 PE=2 SV=1
FtPinG0005858000.01	762	10.67	12.56	14.59	4.05	2.18	4.03	12.6067	3.42	3.68616	0.000302011	0.00350167	basic 7S globulin-like [Vitis vinifera]	GO:0030163;GO:0006508;GO:0004190	protein catabolic process;proteolysis;aspartic-type endopeptidase activity	-	-	-	-	-	-	Basic	Basic 7S globulin OS=Glycine max GN=BG PE=1 SV=2
FtPinG0004169900.01	1098	3.74	4.69	5.78	12.21	11.35	14.63	4.73667	12.73	0.372087	1.86e-06	3.85e-05	KMT06188.1 hypothetical protein BVRB_7g162590 [Beta vulgaris subsp. vulgaris];WAT1-related protein At2g37460 isoform X1 [Beta vulgaris subsp. vulgaris] &gt	GO:0022857;GO:0016020;GO:0006810;GO:0005886;GO:0016021	transmembrane transporter activity;membrane;transport;plasma membrane;integral component of membrane	-	-	-	-	-	-	WAT1-related	WAT1-related protein At2g37460 OS=Arabidopsis thaliana GN=At2g37460 PE=2 SV=1
FtPinG0001560900.01	789	53.35	52.5	65.23	82.9	127.73	90.69	57.0267	100.44	0.567768	4.52e-06	8.64e-05	L5P family protein [Theobroma cacao]	GO:0006412;GO:0005622;GO:0003735;GO:0005840	translation;intracellular;structural constituent of ribosome;ribosome	K02931	RP-L5,MRPL5,rplE	http://www.genome.jp/dbget-bin/www_bget?ko:K02931	Ribosome	ko03010	KOG0397(J)(60S ribosomal protein L11)	50S	50S ribosomal protein L5, chloroplastic OS=Spinacia oleracea GN=RPL5 PE=1 SV=3
FtPinG0000709900.01	1125	22.94	20.91	19.69	9.34	3.31	3.64	21.18	5.43	3.90055	2.52e-05	0.0003965	probable LRR receptor-like serine/threonine-protein kinase At3g47570 [Theobroma cacao]	GO:0004674;GO:0016301;GO:0005524;GO:0004672;GO:0006468;GO:0016020;GO:0016740;GO:0000166;GO:0016310;GO:0016021	protein serine/threonine kinase activity;kinase activity;ATP binding;protein kinase activity;protein phosphorylation;membrane;transferase activity;nucleotide binding;phosphorylation;integral component of membrane	-	-	-	-	-	-	Receptor	Receptor kinase-like protein Xa21 OS=Oryza sativa subsp. indica GN=XA21 PE=1 SV=1
FtPinG0000942300.01	1536	27.88	15.33	28.25	73.5	52.73	76.74	23.82	67.6567	0.352072	3.11e-10	1.3e-08	XP_011046342.1 PREDICTED: amino acid permease 3-like [Populus euphratica];amino acid permease 3-like [Populus euphratica] &gt	GO:0015171;GO:0016020;GO:0003333;GO:0005886;GO:0016021	amino acid transmembrane transporter activity;membrane;amino acid transmembrane transport;plasma membrane;integral component of membrane	-	-	-	-	-	-	Amino	Amino acid permease 2 OS=Arabidopsis thaliana GN=AAP2 PE=1 SV=1
FtPinG0004377200.01	711	15.51	10.79	10.99	29.79	28.07	22.75	12.43	26.87	0.462598	5.26e-05	0.000757129	protein MANES_17G003300 [Manihot esculenta]	GO:0004252;GO:0006508;GO:0008233	serine-type endopeptidase activity;proteolysis;peptidase activity	K01358	clpP,CLPP	http://www.genome.jp/dbget-bin/www_bget?ko:K01358	-	-	KOG0840(O)(ATP-dependent Clp protease, proteolytic subunit)	ATP-dependent	ATP-dependent Clp protease proteolytic subunit 4, chloroplastic OS=Arabidopsis thaliana GN=CLPP4 PE=1 SV=1
FtPinG0008804400.01	1482	0	0	0	0.46	0.94	0.27	0	0.556667	0	0.00234326	0.019567	protein MANES_18G109700 [Manihot esculenta]	GO:0008756;GO:0008152;GO:0003824;GO:0016874	o-succinylbenzoate-CoA ligase activity;metabolic process;catalytic activity;ligase activity	-	-	-	-	-	-	Probable	Probable acyl-activating enzyme 5, peroxisomal OS=Arabidopsis thaliana GN=AAE5 PE=2 SV=1
FtPinG0003898600.01	1689	8.98	8.22	9.87	2.04	1.29	2.06	9.02333	1.79667	5.02226	9.27e-10	3.62e-08	laccase-11 [Cucumis melo]	GO:0052716;GO:0009809;GO:0046274;GO:0046872;GO:0016491;GO:0016722;GO:0048046;GO:0005576;GO:0005507;GO:0055114	hydroquinone:oxygen oxidoreductase activity;lignin biosynthetic process;lignin catabolic process;metal ion binding;oxidoreductase activity;oxidoreductase activity, oxidizing metal ions;apoplast;extracellular region;copper ion binding;oxidation-reduction process	K05909	E1.10.3.2	http://www.genome.jp/dbget-bin/www_bget?ko:K05909	-	-	-	Laccase-11	Laccase-11 OS=Arabidopsis thaliana GN=LAC11 PE=2 SV=1
FtPinG0000022700.01	744	4.86	5.73	5	17.83	15.07	12.57	5.19667	15.1567	0.342863	1.18e-05	0.000202227	uncharacterized protein LOC108982805 [Juglans regia]	GO:0009579;GO:0009507;GO:0009535	thylakoid;chloroplast;chloroplast thylakoid membrane	-	-	-	-	-	-	-	-
FtPinG0007553600.01	3588	2.63	2.45	3.02	0.83	0.71	1.39	2.7	0.976667	2.76451	0.000891671	0.0087189	disease resistance RPP13-like protein 4 [Eucalyptus grandis] &gt;KCW77819.1 hypothetical protein EUGRSUZ_D02107 [Eucalyptus grandis]	-	-	-	-	-	-	-	-	-	-
FtPinG0003100200.01	2640	5.24	7.44	5.48	3.17	2.15	2.15	6.05333	2.49	2.43106	0.000801609	0.00799933	sucrose synthase 7-like [Juglans regia]	GO:0016021;GO:0080165;GO:0016757;GO:0016157;GO:0005618;GO:0016740;GO:0016020;GO:0005985	integral component of membrane;callose deposition in phloem sieve plate;transferase activity, transferring glycosyl groups;sucrose synthase activity;cell wall;transferase activity;membrane;sucrose metabolic process	K00695	E2.4.1.13	http://www.genome.jp/dbget-bin/www_bget?ko:K00695	Starch and sucrose metabolism	ko00500	KOG0853(M)(Glycosyltransferase)	Sucrose	Sucrose synthase 6 OS=Arabidopsis thaliana GN=SUS6 PE=1 SV=1
FtPinG0001859700.01	1533	0	0.24	0	4.14	0.97	2.06	0.08	2.39	0.0334728	8.03e-06	0.000144946	cytochrome P450 71A25 [Vitis vinifera]	GO:0046872;GO:0016491;GO:0016021;GO:0020037;GO:0055114;GO:0005506;GO:0016020;GO:0004497;GO:0016705	metal ion binding;oxidoreductase activity;integral component of membrane;heme binding;oxidation-reduction process;iron ion binding;membrane;monooxygenase activity;oxidoreductase activity, acting on paired donors, with incorporation or reduction of molecular oxygen	-	-	-	-	-	-	Cytochrome	Cytochrome P450 71A2 OS=Solanum melongena GN=CYP71A2 PE=2 SV=1
FtPinG0000970600.01	553	268.18	269.27	427.83	617.64	488.45	589.43	321.76	565.173	0.569312	1.3e-05	0.000220159	peptidyl-prolyl cis-trans isomerase-like [Sesamum indicum];cis-trans isomerase family protein [Populus trichocarpa] &gt;ABK92981.1 unknown [Populus trichocarpa] &gt;EEE81248.1 Peptidyl-prolyl cis-trans isomerase family protein [Populus trichocarpa]	GO:0003755;GO:0000413;GO:0006457;GO:0016853	peptidyl-prolyl cis-trans isomerase activity;protein peptidyl-prolyl isomerization;protein folding;isomerase activity	K01802	E5.2.1.8	http://www.genome.jp/dbget-bin/www_bget?ko:K01802	-	-	KOG0865(O)(Cyclophilin type peptidyl-prolyl cis-trans isomerase)	Peptidyl-prolyl;Peptidyl-prolyl	Peptidyl-prolyl cis-trans isomerase OS=Solanum lycopersicum GN=CYP PE=2 SV=1;Peptidyl-prolyl cis-trans isomerase CYP19-1 OS=Arabidopsis thaliana GN=CYP19-1 PE=1 SV=1
FtPinG0004356000.01	1194	0.3	1.21	0.28	11.39	9.58	16.63	0.596667	12.5333	0.0476064	8.2e-16	7.25e-14	protein SOVF_039350 [Spinacia oleracea]	GO:0016020;GO:0006810;GO:0016021;GO:0034219;GO:0005215	membrane;transport;integral component of membrane;carbohydrate transmembrane transport;transporter activity	K15283	SLC35E1	http://www.genome.jp/dbget-bin/www_bget?ko:K15283	-	-	KOG1441(GE)(Glucose-6-phosphate/phosphate and phosphoenolpyruvate/phosphate antiporter)	Phosphoenolpyruvate/phosphate	Phosphoenolpyruvate/phosphate translocator 2, chloroplastic OS=Arabidopsis thaliana GN=PPT2 PE=2 SV=1
FtPinG0006277400.01	747	11.6	16.44	13.97	65.85	57.16	34	14.0033	52.3367	0.267563	2.51e-10	1.07e-08	protein SOVF_078960 [Spinacia oleracea]	GO:0006760;GO:0016616;GO:0016491;GO:0005829	folic acid-containing compound metabolic process;oxidoreductase activity, acting on the CH-OH group of donors, NAD or NADP as acceptor;oxidoreductase activity;cytosol	-	-	-	-	-	KOG1205(Q)(Predicted dehydrogenase)	NADPH-dependent	NADPH-dependent pterin aldehyde reductase OS=Arabidopsis thaliana GN=At1g10310 PE=1 SV=1
[truncated: 1,806 more rows]

## Sheet: Table S5
Table S5. DEGs involved in flavonoid pathway.
Gene ID	Gene names	Anotation	FC (D/L)
FtPinG0009241400.01	FtC4H1	Trans-cinnamate 4-monooxygenase	3.84078
FtPinG0005329600.01	FtC4H2	Trans-cinnamate 4-monooxygenase	1.96
FtPinG0002106500.01	FtCHS1	Chalcone synthase	2.42
FtPinG0003701500.01	FtCHS2	Chalcone synthase 2	6.13723
FtPinG0003710800.01	FtCHS3	Chalcone synthase 2	0.120917
FtPinG0006832300.01	FtCHS4	Chalcone synthase 2	0
FtPinG0003080000.01	FtF3H	flavanone-3-hydroxylase	0.324221
[truncated: 9 more rows]
